# Supplementary material for: Associate toxin-antitoxin with CRISPR-Cas to kill multidrug-resistant pathogens
Source: Nat Commun. 2023 Apr 12;14:2078. doi: 10.1038/s41467-023-37789-y (PMC10097628; doi:10.1038/s41467-023-37789-y)
Supplement: Supplementary file 3 — Supplementary Data 1 [file 41467_2023_37789_MOESM3_ESM.xlsx]

## Sheet: Sheet1
Supplementary Data 1. The MDR profile of clinical A. baumannii isolates used in this study
Clinical strain name	NMDC accession no.	MLST type	oxa23	Resistance phenotype
		MLST type		Imipenem	Meropenem	Ampicillin	Ceftazidime	Ciprofloxacin	Cefoperazone	Ceftriaxone	Cefepime	Gentamicin	Levofloxacin	Minocycline	Polymyxin b	Piperacillin	Sulfamethoxazole	Ticacillin	Amikacin
Acinetobacter baumannii Aba1	NMDC20055106	ST2	+	R	R	R	R	R	I	R	R	R	R	S	S	R	S	R	R
Acinetobacter baumannii Aba2	NMDC20055107	ST2	+	R	R	R	R	R	I	R	R	R	R	S	S	R	S	R	R
Acinetobacter baumannii Aba3	NMDC20055108	ST2	+	R	R	R	R	R	S	R	R	R	R	S	S	R	R	R	R
Acinetobacter baumannii Aba4	NMDC20055109	ST2	+	R	R	I	R	R	S	R	R	R	R	S	S	R	S	R	R
Acinetobacter baumannii Aba5	NMDC20055110	ST2	+	R	R	I	R	R	S	R	R	R	R	I	S	R	R	R	R
Acinetobacter baumannii Aba6	NMDC20055111	ST2	+	S	R	R	R	R	I	R	R	R	R	S	S	R	S	R	R
Acinetobacter baumannii Aba7	NMDC20055112	ST2	+	R	R	R	R	R	I	R	R	R	R	S	R	R	S	R	R
Acinetobacter baumannii Aba8	NMDC20055113	ST2	+	S	I	R	R	R	I	R	R	R	R	S	S	R	S	R	R
Acinetobacter baumannii Aba9	NMDC20055114	ST2	+	R	R	R	R	R	I	R	R	R	R	S	S	R	R	R	R
Acinetobacter baumannii Aba10	NMDC20055115	ST2	+	R	R	R	R	R	I	R	R	R	I	S	S	R	S	R	R
Acinetobacter baumannii Aba11	NMDC20055116	ST2	+	R	R	R	R	R	I	R	R	R	R	S	S	R	S	R	R
Acinetobacter baumannii Aba12	NMDC20055117	ST2	+	I	R	R	R	R	I	R	R	R	R	S	S	R	S	R	R
Acinetobacter baumannii Aba13	NMDC20055118	ST2	+	R	R	R	R	R	R	R	R	R	R	S	S	R	R	R	R
Acinetobacter baumannii Aba14	NMDC20055119	ST2	+	R	R	R	R	R	I	R	R	R	R	S	S	R	R	R	R
Acinetobacter baumannii Aba15	NMDC20055120	ST2	+	R	R	R	R	R	I	R	R	R	R	S	S	R	S	R	R
Acinetobacter baumannii Aba16	NMDC20055121	ST2	+	R	R	R	R	R	R	R	R	R	R	I	S	R	R	R	R
+ represents the presence of oxa23. R, resistant; S, susceptible; I, intermediately resistant. Antibiotic susceptibility was determined using broth microdilution, according to CLSI 2018 guidelines
