# Supplementary material for: Associate toxin-antitoxin with CRISPR-Cas to kill multidrug-resistant pathogens
Source: Nat Commun. 2023 Apr 12;14:2078. doi: 10.1038/s41467-023-37789-y (PMC10097628; doi:10.1038/s41467-023-37789-y)
Supplement: Supplementary file 4 — Supplementary Data 2 [file 41467_2023_37789_MOESM4_ESM.xlsx]

## Sheet: Sheet1
Supplementary Data 2. WCHA45 creTA and its homologs
Strain	GenBank ID	cas3 position	csy1 position	cas3-csy1 IGR	ψR1	ψR2	ψSa	Target sequence	PAM	PAM locationb	creT miniORF
Acinetobacter wuhouensis strain WCHA60	NZ_CP031716.1	2572114-2575620	2570578-2571915	CCCCTGATAAACCAAGCTTTCTAAGCTGCCTATATGGCAGTGAATAATTAAGAGAATTCAAACTATTTCTAAGCTGCCTATAAGCAGTGATTGATCTCTCAGTATCGAGATTGTATCGAAATAACCTTTATGTTAAAAATATTGGTAAGTAAAAAATTGTAATTAATATAATACTAACTAGGTTAAAATGGAGGAGTC	CAATCACTGCTTATAGGCAGCTTAGAAA	ATTCACTGCCATATAGGCAGCTTAGAAA	TAGTTTGAATTCTCTTAATT	TAGTTAGTATTATATTAATT	CC	-	N/A
Acinetobacter sp.WCHA45	NZ_CP028561.1	2730664-2734149	2728923-2730257	CCCTGATAAACCTTGCTTTCTAAGCTGCCTATATGGCAGTGAACAGATTGAATAAAAGGAACTATTTCTAAGCTACCTTTATGGTAGTGCCTTACTTAGTAATGATAAGTCTTTTTATTTTACATAGAAATAGCTTGTGGAATAAAAGAAAAATCTGTATTTTACTTGTTATGGTTACTTTTAGTTTGAATTAAAGTAACTAGGTTTAATATTTAAATAAAGATTAACCATCGATCTGGCAGGATCACACATCACCCGATAGGGTAAGGGGGAAATAATGTTTAGCACGCATTTAATCAGAAGGGTCTGATTAATTGGATACATTCATCATTTACGATAGTTAATCTATCTAGATGATAACAAAAAATGATTTAAAACATAATTTATTTTGTAATGAGT…	AGGCACTACCATAAAGGTAGCTTAGAAA	GTTCACTGCCATATAGGCAGCTTAGAAA	TAGTTCCTTTTATTCAATCT	TAGTTACTTTAATTCAAACT	CC	-	ATGTTTAGCACGCATTTAATCAGAAGGGTCTGA
Acinetobacter sp. ANC 3789	NZ_KB851219.1	1128935-1132450	1127152-1128486	CCCTGATAAATCAAGACTTCTAAGCTGCCTATATGGCAGTGAACAATTTAGCTGAGTCAGCTATTTTCATTAGTATTTCTAAGCAACCTATATGGCTGTGAACGGTTCTATATTACTAAGTAAAAACTTAGATCAAGAGAAACTGAAATAGATCTCTTGCTAAATCAAAAGATCTATGATTAATTAATAATCGTTAGCCTACTAATGATATTAGCTAACTTAGGGATATAGAGACGGCAATCTCTAAATTTAAATTAACTACCGATCTGCTAGATCACACTACCCAAAAGGGTGAGGAGGAAATGATGTTTGGCATACATTTGGTTAGAAGAGTCTAATCAATTGCAGTTACATATCATCTGCGATAGTCAATCTATCGTAGATGATAGCAAGAAATGG…	GTTCACAGCCATATAGGTTGCTTAGAAA	GTTCACTGCCATATAGGCAGCTTAGAAG	TACTAATGAAAATAGCTGACTCAGCTAAATT	TACTAATGATATTAGCTAACTTAGGGATATA	CC	+	ATGTTTGGCATACATTTGGTTAGAAGAGTCTAA
Acinetobacter sp. LoGeW2-3	NZ_CP024012.1	55140-58625	53376-54710	CCCTGATAAACCTAGCTTTCTAAGCTGCCTATATGGCAGTGAATAAAATACAAACTAGTTTGAATGTACGAACTATTTCTAAGCTGCTTGTTTAGCAGTGAATACGCATAGTGTAATTGTTGATGCTCTCAACTTACAAGTTGTTAAATTTTGTACTTGTGATATCTGAAAAAATAATTTATCTTAGATTTAGTGGTTTTAAAATATAGTTTAATTGTACTAACTAGGTTTAAAAATTAAAAAGACTAACTATCGATCTGGCAGGATCACACATCACCCGATAGGGTAAGGGGGGTAACGATGTTTAGCACACATTTAGTTAGAAGGGTCTAGCCAATTGGCATCACACATCATTATTGATAGTTAATCTATCAAGATGATAACAAAAAATGATTTAAA…	ATTCACTGCTAAACAAGCAGCTTAGAAA	ATTCACTGCCATATAGGCAGCTTAGAAA	TAGTTCGTACATTCAAACTAGTTTGTATTTT	TAGTTAGTACAATTAAACTATATTTTAAAAC	CC	-	ATGTTTAGCACACATTTAGTTAGAAGGGTCTAG
Acinetobacter haemolyticus HW-2A	NZ_CP030880.1	2400807-2404319	2399086-2400417	ACCTTATAAATCCCTATTCCTAAGCTGCCTGTGCGGCAGTGAACACTTGTATAAGCAGACTATTTCTAAGTTACCTGTATGGTAGAGCGAAGTATATCACATGAAAATCTATTGCAATGTAGATGGAAATCTATTAGTTTAATTAGTGGATAACTTACATTTTATGAATTACTGACTAGGTTATTAAAAATGATTAGTTTAACTAACGATCTGGCAGGATCATCACATCACCCGATAGGGTAAGGAGGAAAGGATGTTTAGCACATATCTGGTTAGAAGAGTCTAAGCAGTTAGGTAATGGACATCATTTACGATAGTTAAACTATCGTAAATGATAACAAAGATAACTTTAAAAAAATAATTTACTTTGTAAAAACTAAGGAAAAATA	TCGCTCTACCATACAGGTAACTTAGAAA	GTTCACTGCCGCACAGGCAGCTTAGGAA	TAGTCTGCTTATACAAGT	TAGTCAGTAATTCATAAAA	CC	-	ATGTTTAGCACATATCTGGTTAGAAGAGTCTAA
Acinetobacter indicus AI2	NZ_JAAZSN010000003.1	43696-47178	47607-48941	CCCTGATAAATCTTGGCTTCTAAGCTGCCTATATGGCAGTGAATAAAATACAAACTAGTTTGAATGTACGAACTATTTCTAAGCTGCTTGTTTAGCAGTGAACACGCATAGTGTAATTGTTGATGCTATCAATTTACAAGTTGTTAAATTTTGTACTTGTGATATCTGAAAAAATAATTTATCTTAGATTTAATGATTTAAAATTATAGTTTGTTTGTACTAACTAGGTTTAAAAATTTAAAAGACTAACTATCGATCTGGCAGGATCACACGTCCCCCGATAGGGGAAGGAGGTAACGATGTTTGGCACACATTTGATTAGAAGGGTCTAATCAATTGGATTCACACATCATTTACGATAGTTAATCTGTCTAGATGATAACAAAAAATGATTTAAAA…	GTTCACTGCTAAACAAGCAGCTTAGAAA	ATTCACTGCCATATAGGCAGCTTAGAAG	TAGTTCGTACATTCAAACTAGTTTGTATTTT	TAGTTAGTACAAACAAACTATAATTTTAAAT	CC	-	ATGTTTGGCACACATTTGATTAGAAGGGTCTAA
Acinetobacter indicus AI23	NZ_JAAZRS010000001.1	208658-212143	206904-208238	CCCTGATAAATCTTGGCTTCTAAGCTGCCTATATGGCAGTGAATAAAATACAACTAGTTTGAATGTACGAACTATTTCTAAGCTGCTTGTTTAGCAGTGAACACGCATAGTGTAATTGTTGATGCTATCAATTTACAAGTTGTTAAATTTTGTACTTGTGATATCTAAAAAAATAATTTATCTTAGATTTAAAATTATATTTTGTTTGTACTAACTAGGTTTAAAAATTTAAAAGACTAACTATCGATCTGGCAGGATCACACGTCCCCCGATAGGGGAAGGAGGTAACGATGTTTGGCACACATTTGATTAGAAGGGTCTAATCAATTGGATTCACACATCATTTACGATAGTTAATCTGTCTAGATGATAACAAAAAATGATTTAAAACATAATTTA…	GTTCACTGCTAAACAAGCAGCTTAGAAA	ATTCACTGCCATATAGGCAGCTTAGAAG	TAGTTCGTACATTCAAACTAGTTGTATTTT	TAGTTAGTACAAACAAAATATAATTTTAAA	CC	-	ATGTTTGGCACACATTTGATTAGAAGGGTCTAA
Acinetobacter indicus AI24	NZ_JAAZRR010000001.1	62534-66019	66439-67773	CCCTGATAAATCTTGGCTTCTAAGCTGCCTATATGGCAGTGAATAAAATACAACTAGTTTGAATGTACGAACTATTTCTAAGCTGCTTGTTTAGCAGTGAACACGCATAGTGTAATTGTTGATGCTATCAATTTACAAGTTGTTAAATTTTGTACTTGTGATATCTAAAAAAATAATTTATCTTAGATTTAAAATTATATTTTGTTTGTACTAACTAGGTTTAAAAATTTAAAAGACTAACTATCGATCTGGCAGGATCACACGTCCCCCGATAGGGGAAGGAGGTAACGATGTTTGGCACACATTTGATTAGAAGGGTCTAATCAATTGGATTCACACATCATTTACGATAGTTAATCTGTCTAGATGATAACAAAAAATGATTTAAAACATAATTTA…	GTTCACTGCTAAACAAGCAGCTTAGAAA	ATTCACTGCCATATAGGCAGCTTAGAAG	TAGTTCGTACATTCAAACTAGTTGTATTTT	TAGTTAGTACAAACAAAATATAATTTTAAA	CC	-	ATGTTTGGCACACATTTGATTAGAAGGGTCTAA
Acinetobacter indicus IHIT27630	NZ_MRUT01000003.1	29107-32592	33023-34357	CCCTGATAAATCTCAATTTCTAAGCTGCCTACATGGCAGTGAATAAGATACAAACTAGTTTGAATGTACGAACTATTTCTAAGCTGCTTGTTTAGCAGTGAATACGCATAGTGTAATTGTTGATGCTATCAATTTACAAGTTGTTAAATTTTGTACTTGTGATATCTGAAAAAATAATTTATCTTAAATTTTAGTGATTTTAAAATTATAGTTTGCTTGTACTAACTAGGTTTTAAAATTAAAAAAGACTAACTATCGATCTGGCAGGATCACACATCACCCGATAGGGTAAGGGGAAATAATGTTTAGCACGCATTTAATCAGAAGTGTCTGATTAATTGGATACACTCATCATTTACGATAGTTAATCTATCCTGATGATAACAAAAAATGATTTAA…	ATTCACTGCTAAACAAGCAGCTTAGAAA	ATTCACTGCCATGTAGGCAGCTTAGAAA	TAGTTCGTACATTCAAACTAGTTTGTATCTT	TAGTTAGTACAAGCAAACTATAATTTTAAAA	CC	-	ATGTTTAGCACGCATTTAATCAGAAGTGTCTGA
Acinetobacter indicus IHIT33295	NZ_PREQ01000009.1	103664-107149	101899-103233	CCCTGATAAATCTCAATTTCTAAGCTGCCTACATGGCAGTGAATAAGATACAAACTAGTTTGAATGTACGAACTATTTCTAAGCTGCTTGTTTAGCAGTGAATACGCATAGTGTAATTGTTGATGCTATCAATTTACAAGTTGTTAAATTTTGTACTTGTGATATCTGAAAAAATAATTTATCTTAAATTTTAGTGATTTTAAAATTATAGTTTGCTTGTACTAACTAGGTTTTAAAATTAAAAAAGACTAACTATCGATCTGGCAGGATCACACATCACCCGATAGGGTAAGGGGAAATAATGTTTAGCACGCATTTAATCAGAAGTGTCTGATTAATTGGATACACTCATCATTTACGATAGTTAATCTATCCTGATGATAACAAAAAATGATTTAA…	ATTCACTGCTAAACAAGCAGCTTAGAAA	ATTCACTGCCATGTAGGCAGCTTAGAAA	TAGTTCGTACATTCAAACTAGTTTGTATCTT	TAGTTAGTACAAGCAAACTATAATTTTAAAA	CC	-	ATGTTTAGCACGCATTTAATCAGAAGTGTCTGA
Acinetobacter indicus KCTC 42012	NZ_NEXW01000002.1	212677-216159	210914-212248	CCCTGATAAATCTTGGCTTCTAAGCTGCCTATATGGCAGTGAATAAAATACAAACTAGTTTGAATGTACGAACTATTTCTAAGCTGCTTGTTTAGCAGTGAACACGCATAGTGTAATTGTTGATGCTATCAATTTACAAGTTGTTAAATTTTGTACTTGTGATATCTGAAAAAATAATTTATCTTAGATTTAATGATTTAAAATTATAGTTTGTTTGTACTAACTAGGTTTAAAAATTTAAAAGACTAACTATCGATCTGGCAGGATCAAACGTCCCCCGATAGGAGAAGGAGGTAACGATGTTTGGCACACATTTGATTAGAAGGGTCTAATCAATTGGATTCGCACATCATTTACGATAGTTAATCTGTCTAGATGATAACAAAAAATGATTTAAAA…	GTTCACTGCTAAACAAGCAGCTTAGAAA	ATTCACTGCCATATAGGCAGCTTAGAAG	TAGTTCGTACATTCAAACTAGTTTGTATTTT	TAGTTAGTACAAACAAACTATAATTTTAAAT	CC	-	ATGTTTGGCACACATTTGATTAGAAGGGTCTAA
Acinetobacter indicus KM7	NZ_JZRF01000071.1	2395-5877	6306-7640	CCCTGATAAATCTTGGCTTCTAAGCTGCCTATATGGCAGTGAATAAAATACAAACTAGTTTGAATGTACGAACTATTTCTAAGCTGCTTGTTTAGCAGTGAACACGCATAGTGTAATTGTTGATGCTATCAATTTACAAGTTGTTAAATTTTGTACTTGTGATATCTGAAAAAATAATTTATCTTAGATTTAATGATTTAAAATTATAGTTTGTTTGTACTAACTAGGTTTAAAAATTTAAAAGACTAACTATCGATCTGGCAGGATCAAACGTCCCCCGATAGGAGAAGGAGGTAACGATGTTTGGCACACATTTGATTAGAAGGGTCTAATCAATTGGATTCGCACATCATTTACGATAGTTAATCTGTCTAGATGATAACAAAAAATGATTTAAAA…	GTTCACTGCTAAACAAGCAGCTTAGAAA	ATTCACTGCCATATAGGCAGCTTAGAAG	TAGTTCGTACATTCAAACTAGTTTGTATTTT	TAGTTAGTACAAACAAACTATAATTTTAAAT	CC	-	ATGTTTGGCACACATTTGATTAGAAGGGTCTAA
Acinetobacter indicus LUH5041	NZ_PRET01000017.1	8778-12260	7015-8349	CCCTGATAAATCTTGGCTTCTAAGCTGCCTATATGGCAGTGAATAAAATACAAACTAGTTTGAATGTACGAACTATTTCTAAGCTGCTTGTTTAGCAGTGAACACGCATAGTGTAATTGTTGATGCTATCAATTTACAAGTTGTTAAATTTTGTACTTGTGATATCTGAAAAAATAATTTATCTTAGATTTAATGATTTAAAATTATAGTTTGTTTGTACTAACTAGGTTTAAAAATTTAAAAGACTAACTATCGATCTGGCAGGATCACACGTCCCCCGATAGGGGAAGGAGGTAACGATGTTTGGCACACATTTGATTAGAAGGGTCTAATCAATTGGATTCACACATCATTTACGATAGTTAATCTGTCTAGATGATAACAAAAAATGATTTAAAA…	GTTCACTGCTAAACAAGCAGCTTAGAAA	ATTCACTGCCATATAGGCAGCTTAGAAG	TAGTTCGTACATTCAAACTAGTTTGTATTTT	TAGTTAGTACAAACAAACTATAATTTTAAAT	CC	-	ATGTTTGGCACACATTTGATTAGAAGGGTCTAA
Acinetobacter junii T650	NZ_JAHNFA010000021.1	20858-24343	24750-26084	CCCTGATAAACCTTGCTTTCTAAGCTGCCTATATGGCAGTGAACAGATTGAATAAAAGGAACTATTTCTAAGCTACCTTTATGGTAGTGCCTTACTTAGTAATGATAAGTCTTTTTATTTTACATAGAAATAGCTTGTGGAATAAAAGAAAAATCTGTATTTTACTTGTTATGGTTACTTTTGGTTTGAATTAAAGTAACTAGGTTTAATATTTAAATAAAGATTAACCATCGATCTGGCAGGATCACACATCACCCGATAGGGTAAGGGGGAAATAATGTTTAGCACGCATTTAATCAGAAGGGTCTGATTAATTGGATACATTCATCATTTACGATAGTTAATCTATCTAGATGATAACAAAAAATGATTTAAAACATAATTTATTTTGTAATGAGT…	AGGCACTACCATAAAGGTAGCTTAGAAA	GTTCACTGCCATATAGGCAGCTTAGAAA	TAGTTCCTTTTATTCAATCT	TAGTTACTTTAATTCAAACC	CC	-	ATGTTTAGCACGCATTTAATCAGAAGGGTCTGA
Acinetobacter lwoffii CHK135-1449	DYWX01000073.1	5150-8653	3365-4702	CCCTGATAAATTAAGACTTCTAAGCTGCCTATATGGCAGTGAACGATCTAGCTGAGTAAGCTATTTTCATTAGTATTTCTAAGCAACCTATATGGCTGTGAAATTAAATTTATATAAGTGTGAACATTATATAAAGAGAAACTGAAATATATCTCTTGTGTTATTAAGAGATATATGATTAATTAATAATCGTTAGCCTACTAATGAAAAAAGCTAACTCAGTACTAGAGGCGGCAATTTCTAGTTTTTATTCACTATCGATCTGTCAGGATCACACATCACCCGATAGGGTAAGGAGGCAATAATGTTTGGCACACATTTAGTTAGAAGGGTCTAGCCAATTTTGAACCACACATCATCTACGATAGTTAATCTATGGTAGATGATAACAAAAAATAA…	TTTCACAGCCATATAGGTTGCTTAGAAA	GTTCACTGCCATATAGGCAGCTTAGAAG	TACTAATGAAAATAGCTTACTCAGCTAGATC	TACTAATGAAAAAAGCTAACTCAGTACTAGA	CC	+	ATGTTTGGCACACATTTAGTTAGAAGGGTCTAG
Acinetobacter sp. Gw_Eff_bin_285	JAGORT010000042.1	3345-6830	7237-8571	CCCTGATAAACCTTGCTTTCTAAGCTGCCTATATGGCAGTGAACAGATTGAATAAAAGGAACTATTTCTAAGCTACCTTTATGGTAGTGCCTTACTTAGTAATGATAAGTCTTTTTATTTTACATAGAAATAGCTTGTGGAATAAAAGAAAAATCTGTATTTTACTTGTTATGGTTACTTTTAGTTTGAATTAAAGTAACTAGGTTTAATATTTAAATAAAGATTAACCATCGATCTGGCAGGATCACACATCACCCGATAGGGTAAGGGGGAAATAATGTTTAGCACGCAATTAATCAGAAGGGTCTGATTAATTGGATACATTCATCATTTACGATAGTTAATCTATCTAGATGATAACAAAAAATGATTTAAAACATAATTTATTTTGTAATGAGT…	AGGCACTACCATAAAGGTAGCTTAGAAA	GTTCACTGCCATATAGGCAGCTTAGAAA	TAGTTCCTTTTATTCAATCT	TAGTTACTTTAATTCAAACT	CC	-	ATGTTTAGCACGCAATTAATCAGAAGGGTCTGA
Acinetobacter sp. ANC 4218	NZ_NEGD01000009.1	84067-87552	82326-83660	CCCTGATAAACCTTGCTTTCTAAGCTGCCTATATGGCAGTGAACAGATTGAATAAAAGGAACTATTTCTAAGCTACCTTTATGGTAGTGCCTTACTTAGTAATGATAAGTCTTTTTATTTTACATAGAAATAGCTTGTGGAATAAAAGAAAAATCTGTATTTTACTTGTTATGGTTACTTTTAGTTTGAATTAAAGTAACTAGGTTTAATATTTAAATAAAGATTAACCATCGATCTGGCAGGATCACACATCACCCGATAGGGTAAGGGGGAAATAATGTTTAGCACGCATTTAATCAGAAGGGTCTGATTAATTGGATACATTCATCATTTACGATAGTTAATCTATCTAGATGATAACAAAAAATGATTTAAAACATAATTTATTTTGTAATGAGT…	AGGCACTACCATAAAGGTAGCTTAGAAA	GTTCACTGCCATATAGGCAGCTTAGAAA	TAGTTCCTTTTATTCAATCT	TAGTTACTTTAATTCAAACT	CC	-	ATGTTTAGCACGCATTTAATCAGAAGGGTCTGA
Acinetobacter sp. ANC 4470	NZ_NEGC01000003.1	177102-180605	175328-176662	ACCCTGATAGACCGTGACTTCTAAGCTGCCTACATGGCAGTGAACATTAGCTGAAAGCTGTAGTATTTCTAAGCAGCCTATGTGGCTGTGAAATGTATTCAAAAATAAGTTTGAAGGAACACAATGTAGACTCTTGTATAGCACAAGAGTCTGTGGTTAGATATAAACCATCAACCTACTACAACTTGTAGCTAATAGAATTGATTTTGAGTTTTCAGAGACGCCAATCTCTGATTTAGATATAACCACCGATCTGCGAGGATCACACATCACCCATGGATGAGTAAGGAGGTAATGATGTTTTGCACACATTTGACCAGAAGGGTTTAGCCAATTTGCATCACACATCATCTACGACTGTTAATCTGTTGTAGATGATAACAAAAAAATGATTCTAAA…	TTTCACAGCCACATAGGCTGCTTAGAAA	GTTCACTGCCATGTAGGCAGCTTAGAAG	TACTACAGCTTTCAGCTAAT	TACTACAACTTGTAGCTAAT	CC	+	ATGTTTTGCACACATTTGACCAGAAGGGTTTAG
Acinetobacter sp. B51(2017)	NZ_PJRJ01000032.1	8318-11803	12233-13567	CCCTGATAAACCTAGCTTTCTAAGCTGCCTACATGGCAGTGAATAAGATACCAACTAGTTTGAATGTACGAACTATTTCTAAGCTGCTTGTTTAGCAGTGAACACGGATAGTGTAATTGTTGATGCTATCAATTTACAAGTTGTTAAATTTTATACTTGTGATATCTGAAAAAATAATTTATCTTGGATTTAGTAATTTTAAAATTATAGTTTGTTTGTACTAACTAGGTTTAAAAATTAAAAAGACTAACTATCGATCTGGCAGGATCACACATCACCCGATAGGGTGAGGGGGAAATAATGTTTAGCACGCATTTAATCAGAAGGGTCTGATTAATTGGATACATTTATCATTTACGATAGTTAATCTATGGTGATGATAACAAAAAATGATTTAAA…	GTTCACTGCTAAACAAGCAGCTTAGAAA	ATTCACTGCCATGTAGGCAGCTTAGAAA	TAGTTCGTACATTCAAACTAGTTGGTATCTT	TAGTTAGTACAAACAAACTATAATTTTAAAA	CC	-	ATGTTTAGCACGCATTTAATCAGAAGGGTCTGA
Acinetobacter sp. NIPH 284	NZ_KB850012.1	4725-8210	2984-4318	CCCTGATAAACCTTGCTTTCTAAGCTGCCTATATGGCAGTGAACAGATTGAATAAAAGGAACTATTTCTAAGCTACCTTTATGGTAGTGCCTTACTTAGTAATGATAAGTCTTTTTATTTTACATAGAAATAGCTTGTGGAATAAAAGAAAAATCTGTATTTTACTTGTTATGGTTACTTTTAGTTTGAATTAAAGTAACTAGGTTTAATATTTAAATAAAGATTAACCATCGATCTGGCAGGATCACACATCACCCGATAGGGTAAGGGGGAAATAATGTTTAGCACGCAATTAATCAGAAGGGTCTGATTAATTGGATACATTCATCATTTACGATAGTTAATCTATCTAGATGATAACAAAAAATGATTTAAAACATAATTTATTTTGTAATGAGT…	AGGCACTACCATAAAGGTAGCTTAGAAA	GTTCACTGCCATATAGGCAGCTTAGAAA	TAGTTCCTTTTATTCAATCT	TAGTTACTTTAATTCAAACT	CC	-	ATGTTTAGCACGCAATTAATCAGAAGGGTCTGA
Agitococcus lubricus DSM 5822	NZ_QAON01000002.1	140,580..144,104	144540-145874	CTCCCTAAATTAAGCTACCTGTGCGGTAGTGAACTAATAAGTAAATTCAGCATGAAAGCTTTTCTAAGCTACTTGTACAGTAGGTGTGCAGATTGAAAAAAATTCTAAATCTACAAAAACACAAAAAGAGCTCTTGTCAAGAACTAGAACTCATGATTGAATAATAACAGTTATCCAGCTTACATTCTGAATTAACTTTAATAAAATTTAAGTCGATTGAGGGATTGCCGCCCTCAATCTTAGTTTAACCACGATCTACCACGATCATCACATCACCCCAAAAGGGGAAGGAGGAAACGATGCTTGGCACACATTTGCCTAGAAGGGTCTAGTCAATTTGCGTCTTGTATCATTTACGGTAGTTAAACTGCTGTAAATGATAACAAATACAAACTTTAA…	CACACCTACTGTACAAGTAGCTTAGAAA	GTTCACTACCGCACAGGTAGCTTAATTT	AGCTTTCATGCTGAATTTACTTATTA	AGCTTACATTCTGAATTAACTTTAAT	CC	+	ATGCTTGGCACACATTTGCCTAGAAGGGTCTAG
Pseudomonadales bacterium HKST-UBA226	JAGRIQ010000092.1	4058-7375	2292-3632	GCCCTAAAAATAAGCTACCTGTGCGGTAGATAAGTAAATTCAGCATGAAAGCTTTTCTAAGCTACTTGTACAGTAGGTGTGCAGATTGAAAAAACTCTCAATCTACAAAAACACAAAAAGAGCTCTTGTCAAAAACTAGGACTCATGATTAGATAATAACAGTTATCCAGCTTATATGCAGAATTAACTATTCTAATTTAGGTCGATTGAGGGATTGCCGCCCTCAATCTTAGTTTAGCTACGATCTACCACGATCATCACATTACCCCAAAAGGGTAAGGAGGAAACGATGCTTGGCACACATTTGCCTAGAAGGGTCTAGTCAATTTGCGTCTTGTATCATTTATGGTAGTTAAACTGCTGTAAATGATAACAAATACAAACTTTAAAAAAACCATT…	CACACCTACTGTACAAGTAGCTTAGAAA	CTTATCTACCGCACAGGTAGCTTATTTT	AGCTTTCATGCTGAATTTA	AGCTTATATGCAGAATTAA	CC	+	ATGCTTGGCACACATTTGCCTAGAAGGGTCTAG
aIdentical nucleotides shared between ψS and its target are underlined.
bPAM locates on the sense (+) or the template (-) strand of CreT RNA
