# Supplementary material for: Associate toxin-antitoxin with CRISPR-Cas to kill multidrug-resistant pathogens
Source: Nat Commun. 2023 Apr 12;14:2078. doi: 10.1038/s41467-023-37789-y (PMC10097628; doi:10.1038/s41467-023-37789-y)
Supplement: Supplementary file 5 — Supplementary Data 3 [file 41467_2023_37789_MOESM5_ESM.xlsx]

## Sheet: Strains
Bacterial strain	Description	Figure(s)	Source
E.coli DH5α	common E. coli laboratory strain	2, 3, 4, 5, 6, S1, S2, S4, S5, S6, S7,S8,,S9,S10	Tsingke Biological Technology, Beijing, China
E.coli S17-1 λ pir	RP4-2(Km::Tn7,Tc::Mu-1), pro-82, LAMpir, recA1, endA1, thiE1, hsdR17, creC510	5, 6, S10	Weidi Biotech Co.,Ltd
Acinetobacter baumannii ATCC19606	ATCC model Acinetobacter baumannii strain	S10	ATCC
Acinetobacter baumannii ATCC17978	ATCC model Acinetobacter baumannii strain	S10	ATCC
Acinetobacter baumannii AYE(ΔpyrF)	Acinetobacter baumannii AYE with pyrF gene knockout from Rui Wang	2, 3, 4, 5, S1, S2, S4, S5, S6, S7, S8	Wu et al., 2022
Acinetobacter baumannii AYE(ΔpyrF&Δcas1)	Acinetobacter baumannii AYE(ΔpyrF) with cas1 gene knock out from Rui Wang	S2	Wu et al., 2022
Acinetobacter baumannii AYE(ΔpyrF&Δcas3)	Acinetobacter baumannii AYE(ΔpyrF) with cas3 gene knock out from Rui Wang	S2	Wu et al., 2022
Acinetobacter baumannii AYE(ΔpyrF&Δcsy)	Acinetobacter baumannii AYE(ΔpyrF) with csy complex knock out from Rui Wang	S2	Wu et al., 2022
Acinetobacter baumannii AYE(ΔpyrF&Δcsy4)	Acinetobacter baumannii AYE(ΔpyrF) with csy4 gene knock out	2, 3, S2	This study
Acinetobacter baumannii AYE(ΔpyrF&TA-in)	Acinetobacter baumannii AYE(ΔpyrF) with WCHA45 CreTA* knocked in between cas3 and csy1	5	This study
Acinetobacter baumannii AYE(ΔpyrF&TA-out)	Acinetobacter baumannii AYE(ΔpyrF) with pyrF replaced by WCHA45creTA*	5	This study
Acinetobacter baumannii AYE(ΔpyrF&Δaac3）	Acinetobacter baumannii AYE(ΔpyrF) with aac3 gene knock out	S7	This study
Acinetobacter baumannii Aba1	Acinetobacter baumannii clinical CRAB strain from Jie Feng’s lab	S10	Jie Feng’s lab at Institute of Microbiology,Chinese Academy of Sciences (IMCAS)
Acinetobacter baumannii Aba2	Acinetobacter baumannii clinical CRAB strain from Jie Feng’s lab	S10	Jie Feng’s lab at Institute of Microbiology,Chinese Academy of Sciences (IMCAS)
Acinetobacter baumannii Aba3	Acinetobacter baumannii clinical CRAB strain from Jie Feng’s lab	S10	Jie Feng’s lab at Institute of Microbiology,Chinese Academy of Sciences (IMCAS)
Acinetobacter baumannii Aba4	Acinetobacter baumannii clinical CRAB strain from Jie Feng’s lab	S10	Jie Feng’s lab at Institute of Microbiology,Chinese Academy of Sciences (IMCAS)
Acinetobacter baumannii Aba5	Acinetobacter baumannii clinical CRAB strain from Jie Feng’s lab	S10	Jie Feng’s lab at Institute of Microbiology,Chinese Academy of Sciences (IMCAS)
Acinetobacter baumannii Aba6	Acinetobacter baumannii clinical CRAB strain from Jie Feng’s lab	S10	Jie Feng’s lab at Institute of Microbiology,Chinese Academy of Sciences (IMCAS)
Acinetobacter baumannii Aba7	Acinetobacter baumannii clinical CRAB strain from Jie Feng’s lab	S10	Jie Feng’s lab at Institute of Microbiology,Chinese Academy of Sciences (IMCAS)
Acinetobacter baumannii Aba8	Acinetobacter baumannii clinical CRAB strain from Jie Feng’s lab	S10	Jie Feng’s lab at Institute of Microbiology,Chinese Academy of Sciences (IMCAS)
Acinetobacter baumannii Aba9	Acinetobacter baumannii clinical CRAB strain from Jie Feng’s lab	S10	Jie Feng’s lab at Institute of Microbiology,Chinese Academy of Sciences (IMCAS)
Acinetobacter baumannii Aba10	Acinetobacter baumannii clinical CRAB strain from Jie Feng’s lab	S10	Jie Feng’s lab at Institute of Microbiology,Chinese Academy of Sciences (IMCAS)
Acinetobacter baumannii Aba11	Acinetobacter baumannii clinical CRAB strain from Jie Feng’s lab	S10	Jie Feng’s lab at Institute of Microbiology,Chinese Academy of Sciences (IMCAS)
Acinetobacter baumannii Aba12	Acinetobacter baumannii clinical CRAB strain from Jie Feng’s lab	S10	Jie Feng’s lab at Institute of Microbiology,Chinese Academy of Sciences (IMCAS)
Acinetobacter baumannii Aba13	Acinetobacter baumannii clinical CRAB strain from Jie Feng’s lab	S10	Jie Feng’s lab at Institute of Microbiology,Chinese Academy of Sciences (IMCAS)
Acinetobacter baumannii Aba14	Acinetobacter baumannii clinical CRAB strain from Jie Feng’s lab	6, S8, S10	Jie Feng’s lab at Institute of Microbiology,Chinese Academy of Sciences (IMCAS)
Acinetobacter baumannii Aba15	Acinetobacter baumannii clinical CRAB strain from Jie Feng’s lab	S10	Jie Feng’s lab at Institute of Microbiology,Chinese Academy of Sciences (IMCAS)
Acinetobacter baumannii Aba16	Acinetobacter baumannii clinical CRAB strain from Jie Feng’s lab	S10	Jie Feng’s lab at Institute of Microbiology,Chinese Academy of Sciences (IMCAS)
Acinetobacter baumannii Aba18	Acinetobacter baumannii clinical CRAB strain from Jie Feng’s lab	S10	Jie Feng’s lab at Institute of Microbiology,Chinese Academy of Sciences (IMCAS)

## Sheet: Plasmids
Plasmids	Description	Figure(s)	Source
pMo130TFR	Acinetobacter sp. gene expression plasmid with pyrF, KmR, pWH1266-rep gene, oriT, ori-pBR322, tellurite resistant genes	2, 3, 4, 5, 6, S1, S2, S4, S5, S6, S7,S8,S9,S10	Wu et al., 2022
pMo130TFR::WCHA45creTA	pMo130TFR plasmid with CreTA of Acinetobacter sp. WCHA45	2, S2	This study
pMo130TFR::WCHA45creTAψR1	pMo130TFR plasmid with CreTA of Acinetobacter sp. WCHA45, in which ψR1 of CreA was replaced with the CRISPR repeat of A. baumannii AYE	2	This study
pMo130TFR::WCHA45creTAψR2(creA*)	pMo130TFR plasmid with CreTA of Acinetobacter sp. WCHA45, in which ψR2 of CreA was replaced with the CRISPR repeat of A. baumannii AYE	2, 3	This study
pMo130TFR::WCHA45creTA2ψR	pMo130TFR plasmid with CreTA of Acinetobacter sp. WCHA45, in which ψR1 and ψR2 of CreA were replaced with the CRISPR repeat of A. baumannii AYE	2	This study
pMo130TFR::WCHA45creT	pMo130TFR plasmid with CreT of Acinetobacter sp. WCHA45	2, S2	This study
pMo130TFR::LoGeW2-3creTA	pMo130TFR plasmid with CreTA of Acinetobacter sp. LoGeW2-3	2	This study
pMo130TFR::LoGeW2-3creTAψR1	pMo130TFR plasmid with CreTA of Acinetobacter sp. LoGeW2-3, in which ψR1 of CreA was replaced with the CRISPR repeat of A. baumannii AYE	2	This study
pMo130TFR::LoGeW2-3creTAψR2	pMo130TFR plasmid with CreTA of Acinetobacter sp. LoGeW2-3, in which ψR2 of CreA was replaced with the CRISPR repeat of A. baumannii AYE	2	This study
pMo130TFR::LoGeW2-3creTA2ψR	pMo130TFR plasmid with CreTA of Acinetobacter sp. LoGeW2-3, in which ψR1 and ψR2 of CreA were replaced with the CRISPR repeat of A. baumannii AYE	2	This study
pMo130TFR::LoGeW2-3creT	pMo130TFR plasmid with CreT of Acinetobacter sp. LoGeW2-3	2	This study
pMo130TFR::ANC3789creTA	pMo130TFR plasmid with CreTA of Acinetobacter sp. ANC3789	2	This study
pMo130TFR::ANC3789creTAψR1	pMo130TFR plasmid with CreTA of Acinetobacter sp. ANC3789, in which ψR1 of CreA was replaced with the CRISPR repeat of A. baumannii AYE	2	This study
pMo130TFR::ANC3789creTAψR2	pMo130TFR plasmid with CreTA of Acinetobacter sp. ANC3789, in which ψR2 of CreA was replaced with the CRISPR repeat of A. baumannii AYE	2	This study
pMo130TFR::ANC3789creTA2ψR	pMo130TFR plasmid with CreTA of Acinetobacter sp. ANC3789, in which ψR1 and ψR2 of CreA were replaced with the CRISPR repeat of A. baumannii AYE	2	This study
pMo130TFR::ANC3789creT	pMo130TFR plasmid with CreT of Acinetobacter sp. ANC3789	2	This study
pMo130TFR::WCHA45creTmA(T6G)	pMo130TFR plasmid with CreA* and mutant CreT(T6G) of Acinetobacter sp. WCHA45	2, S1	This study
pMo130TFR::LoGeW2-3creTmA(CAT→CAAT)	pMo130TFR plasmid with CreA* and mutant CreT(CAT→CAAT) of Acinetobacter sp. LoGeW2-3	2, S1	This study
pMo130TFR::PcreT-gfp	pMo130TFR plasmid with GFP protein being expressed under PcreT promoter	3	This study
pMo130TFR::proplus-gfp	pMo130TFR plasmid with GFP protein but no promoter	3	This study
pMo130TFR::PcreT-10m-gfp	pMo130TFR plasmid with GFP protein being expressed under PcreT promoter, in which the -10 region of the promoter is mutated	3	This study
pMo130TFR::CreA*-gfp	pMo130TFR plasmid with CreA* and a GFP protein being expressed under PcreT promoter	3	This study
pMo130TFR::ψS-T1G	pMo130TFR plasmid with CreT and mutant CreA*(ψS-T1G) of Acinetobacter sp. WCHA45	3	This study
pMo130TFR::ψS-A2C	pMo130TFR plasmid with CreT and mutant CreA*(ψS-A2C) of Acinetobacter sp. WCHA45	3	This study
pMo130TFR::ψS-G3T	pMo130TFR plasmid with CreT and mutant CreA*(ψS-G3T) of Acinetobacter sp. WCHA45	3	This study
pMo130TFR::ψS-T4G	pMo130TFR plasmid with CreT and mutant CreA*(ψS-T4G) of Acinetobacter sp. WCHA45	3	This study
pMo130TFR::ψS-T5G	pMo130TFR plasmid with CreT and mutant CreA*(ψS-T5G) of Acinetobacter sp. WCHA45	3	This study
pMo130TFR::ψS-C6A	pMo130TFR plasmid with CreT and mutant CreA*(ψS-C6A) of Acinetobacter sp. WCHA45	3	This study
pMo130TFR::ψS-C6T	pMo130TFR plasmid with CreT and mutant CreA*(ψS-C6T) of Acinetobacter sp. WCHA45	3	This study
pMo130TFR::ψS-C7A	pMo130TFR plasmid with CreT and mutant CreA*(ψS-C7A) of Acinetobacter sp. WCHA45	3	This study
pMo130TFR::ψS-T8G	pMo130TFR plasmid with CreT and mutant CreA*(ψS-T8G) of Acinetobacter sp. WCHA45	3	This study
pMo130TFR::ψS-T9G	pMo130TFR plasmid with CreT and mutant CreA*(ψS-T9G) of Acinetobacter sp. WCHA45	3	This study
pMo130TFR::ψS-T10G	pMo130TFR plasmid with CreT and mutant CreA*(ψS-T10G) of Acinetobacter sp. WCHA45	3	This study
pMo130TFR::ψS-T11C	pMo130TFR plasmid with CreT and mutant CreA*(ψS-T11C) of Acinetobacter sp. WCHA45	3	This study
pMo130TFR::ψS-T11G	pMo130TFR plasmid with CreT and mutant CreA*(ψS-T11G) of Acinetobacter sp. WCHA45	3	This study
pMo130TFR::ψS-T11A	pMo130TFR plasmid with CreT and mutant CreA*(ψS-T11A) of Acinetobacter sp. WCHA45	3	This study
pMo130TFR::ψS-A12C	pMo130TFR plasmid with CreT and mutant CreA*(ψS-T12C) of Acinetobacter sp. WCHA45	3	This study
pMo130TFR::ψS-T13C	pMo130TFR plasmid with CreT and mutant CreA*(ψS-T13A) of Acinetobacter sp. WCHA45	3	This study
pMo130TFR::ψS-T14C	pMo130TFR plasmid with CreT and mutant CreA*(ψS-T14C) of Acinetobacter sp. WCHA45	3	This study
pMo130TFR::ψS-C15A	pMo130TFR plasmid with CreT and mutant CreA*(ψS-T15A) of Acinetobacter sp. WCHA45	3	This study
pMo130TFR::ψS-A16T	pMo130TFR plasmid with CreT and mutant CreA*(ψS-A16T) of Acinetobacter sp. WCHA45	3	This study
pMo130TFR::ψS-A17T	pMo130TFR plasmid with CreT and mutant CreA*(ψS-A17T) of Acinetobacter sp. WCHA45	3	This study
pMo130TFR::ψS-T18A	pMo130TFR plasmid with CreT and mutant CreA*(ψS-T18A) of Acinetobacter sp. WCHA45	3	This study
pMo130TFR::ψS-C19A	pMo130TFR plasmid with CreT and mutant CreA*(ψS-C19A) of Acinetobacter sp. WCHA45	3	This study
pMo130TFR::ψS-T20C	pMo130TFR plasmid with CreT and mutant CreA*(ψS-T20C) of Acinetobacter sp. WCHA45	3	This study
pMo130TFR::target-A5C	pMo130TFR plasmid with CreTA* of Acinetobacter sp. WCHA45, and the sequence of target was matated (A5C)	3	This study
pMo130TFR::ψS-T5G&target-A5C	pMo130TFR plasmid with CreT and mutant CreA*(ψS-T5G) of Acinetobacter sp. WCHA45, and the sequence of target was matated (A5C)	3	This study
pMo130TFR::target-G7T	pMo130TFR plasmid with CreTA* of Acinetobacter sp. WCHA45, and the sequence of target was matated (G7T)	3	This study
pMo130TFR::ψS-C7A&target-G7T	pMo130TFR plasmid with CreT and mutant CreA*(ψS-C7A) of Acinetobacter sp. WCHA45, and the sequence of target was matated (G7T)	3	This study
pMo130TFR::target-G15T	pMo130TFR plasmid with CreTA* of Acinetobacter sp. WCHA45, and the sequence of target was matated (G15T)	3	This study
pMo130TFR::ψS-C15A&target-G15T	pMo130TFR plasmid with CreT and mutant CreA*(ψS-C15A) of Acinetobacter sp. WCHA45, and the sequence of target was matated (G15T)	3	This study
pMo130TFR::PAM(CC→TT)	pMo130TFR plasmid with CreTA* of Acinetobacter sp. WCHA45, inwhichthe sequence of PAM was mutated (CC→TT)	3	This study
pMo130TFRI	pMo130TFR plasmid with lacI gene for IPTG inducing	N/A	Wu et al., 2022
pMo130TFR::Ptac-toxin(+78+141)	pMo130TFR plasmid with CreT (sequence is from +78 to +141) being expressed under Ptac promoter	4	This study
pMo130TFR::Ptac-toxin(+85+141)	pMo130TFR plasmid with CreT (sequence is from +85 to +141) being expressed under Ptac promoter	4	This study
pMo130TFR::Ptac-toxin(+90+141)	pMo130TFR plasmid with CreT (sequence is from +90 to +141) being expressed under Ptac promoter	4	This study
pMo130TFR::Ptac-toxin(+95+141)	pMo130TFR plasmid with CreT (sequence is from +95 to +141) being expressed under Ptac promoter	4	This study
pMo130TFR::Ptac-toxin(+99+141)	pMo130TFR plasmid with CreT (sequence is from +99 to +141) being expressed under Ptac promoter	4	This study
pMo130TFR::Ptac-toxin(+78+138)	pMo130TFR plasmid with CreT (sequence is from +78 to +138) being expressed under Ptac promoter	4	This study
pMo130TFR::Ptac-toxin(+78+135)	pMo130TFR plasmid with CreT (sequence is from +78 to +135) being expressed under Ptac promoter	4	This study
pMo130TFR::Ptac-toxin(+78+132)	pMo130TFR plasmid with CreT (sequence is from +78 to +132) being expressed under Ptac promoter	4	This study
pMo130TFR::Ptac-toxin(+78+129)	pMo130TFR plasmid with CreT (sequence is from +78 to +129) being expressed under Ptac promoter	4	This study
pMo130TFR::Ptac-toxin(+95+138)	pMo130TFR plasmid with CreT (sequence is from +95 to +138) being expressed under Ptac promoter	4	This study
pMo130TFR::Ptac-toxin(T4C)	pMo130TFR plasmid with mutant CreT (T4C) being expressed under Ptac promoter	4	This study
pMo130TFR::Ptac-toxin(T4G)	pMo130TFR plasmid with mutant CreT (T4G) being expressed under Ptac promoter	4	This study
pMo130TFR::Ptac-toxin(T4A)	pMo130TFR plasmid with mutant CreT (T4A) being expressed under Ptac promoter	4	This study
pMo130TFR::Ptac-toxin(G12C)	pMo130TFR plasmid with mutant CreT (G12C) being expressed under Ptac promoter	4	This study
pMo130TFR::Ptac-toxin(G12T)	pMo130TFR plasmid with mutant CreT (G12T) being expressed under Ptac promoter	4	This study
pMo130TFR::Ptac-toxin(G12A)	pMo130TFR plasmid with mutant CreT (G12A) being expressed under Ptac promoter	4	This study
pMo130TFR::Ptac-toxin(T4G&G12C)	pMo130TFR plasmid with mutant CreT (T4G&G12C) being expressed under Ptac promoter	4	This study
pMo130TFR::Ptac-toxin(T4A&G12T)	pMo130TFR plasmid with mutant CreT (T4A&G12T) being expressed under Ptac promoter	4	This study
pMo130TFR::Ptac-toxin(A1G)	pMo130TFR plasmid with mutant CreT (A1G) being expressed under Ptac promoter	4	This study
pMo130TFR::Ptac-toxin(A1T)	pMo130TFR plasmid with mutant CreT (A1T) being expressed under Ptac promoter	4	This study
pMo130TFR::Ptac-toxin(A1C)	pMo130TFR plasmid with mutant CreT (A1C) being expressed under Ptac promoter	4	This study
pMo130TFR::Ptac-toxin(T15C)	pMo130TFR plasmid with mutant CreT (T15C) being expressed under Ptac promoter	4	This study
pMo130TFR::Ptac-toxin(T15A)	pMo130TFR plasmid with mutant CreT (T15A) being expressed under Ptac promoter	4	This study
pMo130TFR::Ptac-toxin(T15G)	pMo130TFR plasmid with mutant CreT (T15G) being expressed under Ptac promoter	4	This study
pMo130TFR::Ptac-toxin(A1G&T15C)	pMo130TFR plasmid with mutant CreT (A1G&T15C) being expressed under Ptac promoter	4	This study
pMo130TFR::Ptac-toxin(A1T&T15A)	pMo130TFR plasmid with mutant CreT (A1T&T15A) being expressed under Ptac promoter	4	This study
pMo130TFR::Ptac-toxin(A1C&T15G)	pMo130TFR plasmid with mutant CreT (A1C&T15G) being expressed under Ptac promoter	4	This study
pMo130TFR::Ptac-toxin(T2G&A14C)	pMo130TFR plasmid with mutant CreT (T2G&A14C) being expressed under Ptac promoter	4	This study
pMo130TFR::Ptac-toxin(T2C&A14G)	pMo130TFR plasmid with mutant CreT (T2C&A14G) being expressed under Ptac promoter	4	This study
pMo130TFR::Ptac-toxin(T2A&A14T)	pMo130TFR plasmid with mutant CreT (T2A&A14T) being expressed under Ptac promoter	4	This study
pMo130TFR::Ptac-toxin(G3C&C13G)	pMo130TFR plasmid with mutant CreT (G3C&C13G) being expressed under Ptac promoter	4	This study
pMo130TFR::Ptac-toxin(G3A&C13T)	pMo130TFR plasmid with mutant CreT (G3A&C13T) being expressed under Ptac promoter	4	This study
pMo130TFR::Ptac-toxin(G3T&C13A)	pMo130TFR plasmid with mutant CreT (G3T&C13A) being expressed under Ptac promoter	4	This study
pMo130TFR::Ptac-toxin(T5A)	pMo130TFR plasmid with mutant CreT (T5A) being expressed under Ptac promoter	4	This study
pMo130TFR::Ptac-toxin(T5C)	pMo130TFR plasmid with mutant CreT (T5C) being expressed under Ptac promoter	4	This study
pMo130TFR::Ptac-toxin(T5G)	pMo130TFR plasmid with mutant CreT (T5G) being expressed under Ptac promoter	4	This study
pMo130TFR::Ptac-toxin(T6C)	pMo130TFR plasmid with mutant CreT (T5G) being expressed under Ptac promoter	4	This study
pMo130TFR::Ptac-toxin(A7C)	pMo130TFR plasmid with mutant CreT (A7C) being expressed under Ptac promoter	4	This study
pMo130TFR::Ptac-toxin(G8T)	pMo130TFR plasmid with mutant CreT (G8T) being expressed under Ptac promoter	4	This study
pMo130TFR::Ptac-toxin(C9A)	pMo130TFR plasmid with mutant CreT (C9A) being expressed under Ptac promoter	4	This study
pMo130TFR::Ptac-toxin(A10C)	pMo130TFR plasmid with mutant CreT (A10C) being expressed under Ptac promoter	4	This study
pMo130TFR::Ptac-toxin(C11A)	pMo130TFR plasmid with mutant CreT (C11A) being expressed under Ptac promoter	4	This study
pMo130TFRI::Ptac-lacO-toxin	pMo130TFRI plasmid with CreT being expressed under inducible Ptac promoter	4	This study
pMo130TFR::Ptac-SDm1-toxin	pMo130TFR plasmid with CreT being expressed under Ptac promoter and mutant SD (G3T, G4T&G5T)	S4	This study
pMo130TFR::Ptac-SDm2-toxin	pMo130TFR plasmid with CreT being expressed under Ptac promoter and mutant SD (G7T&G8T)	S4	This study
pMo130TFR::Ptac-SDmC-toxin	pMo130TFR plasmid with CreT being expressed under Ptac promoter and a universal SD (AAAGAGGAAA)	S4	This study
pMo130TFR::Ptac-gfp	pMo130TFR plasmid with GFP protein being expressed under Ptac promoter but without SD	S4	This study
pMo130TFR::Ptac-SD-gfp	pMo130TFR plasmid with GFP protein being expressed under Ptac promoter and original SD in front of the CreT	S4	This study
pMo130TFR::Ptac-SDC-gfp	pMo130TFR plasmid with GFP protein being expressed under Ptac promoter and a universal SD (AAAGAGGAAA)	S4	This study
pMo130TFR::pAAC3	pMo130TFR plasmid with aac3-targeting CRISPR	5	This study
pMo130TFR::pAAC3-TA	pMo130TFR plasmid with aac3-targeting CRISPR and CreTA of Acinetobacter sp. WCHA45	5	This study
pMo130TF	The suicide plasmid with A. baumannii AYE pyrF gene expressed, for gene knock-in-knock-out in A. baumannii AYE (ΔpyrF) strains	N/A	Wu et al., 2022
pMo130TF-TA-in	pMo130TF plasmid with 1kb 3'-flanking regions of cas3 and 1kb 5'-flanking regions of csy1 for knocking in WCHA45creTA* between cas3 and csy1	5	This study
pMo130TF-TA-out	pMo130TF plasmid with 1kb 5'- and 3'-flanking regions of pyrF gene for replacing pyrF by WCHA45creTA*	5	This study
pMo130TF-Δaac3	pMo130TF plasmid with 1kb 5'- and 3'-flanking regions of aac3 gene for knock out the aac3 gene	S7	This study
pMo130TFR::aac3	pMo130TFR plasmid with aac3 gene and its native promoter(100bp 5'-flanking regions)	S7	This study
pApr::aac3	pApr plasmid with aac3 gene and its native promoter(100bp 5'-flanking regions)
pCAS	plasmid with rep gene, oriT, ori-pBR322, tellurite resistant genes of pMo130TFR and the cas3-csy of A. baumannii AYE	S10	This study
pCAST	pCAS plasmid expressing CreT of Acinetobacter sp. WCHA45	S10	This study
pCASTA	pCAS plasmid with CreTA* of Acinetobacter sp. WCHA45	S10	This study
pCAS::lacI-Pj23114-gRNAoxa23	pCAS plasmid with oxa23-targeting CRISPR under Pj23114 promoter; The expression of oxa23-targeting CRISPR is regulated by lacI gene	6	This study
pCAS::creTA&lacI-Pj23114-gRNAoxa23	pCAS::lacI-Pj23114-gRNAoxa23 plasmid with CreTA* of Acinetobacter sp. WCHA45	6	This study
pCAS::lacI-Pj23114-gRNAoxa23m	pCAS plasmid with mutant oxa23-targeting CRISPR under Pj23114 promoter; The expression of oxa23-targeting CRISPR is regulated by lacI gene	6	This study
pCAS::creTA&lacI-Pj23114-gRNAoxa23m	pCAS::lacI-Pj23114-gRNAoxa23m plasmid with CreTA* of Acinetobacter sp. WCHA45	6	This study
pMo130TFR::gfp	pMo130TFR plasmid with GFP gene but no promoter	S5	This study
pMo130TFR::Ptac-toxin-gfp(30nt)	pMo130TFR plasmid expressing CreT-GFP gene under Ptac promoter; CreT-GFP is a gene fused with the sequences of CreT and GFP	S5	This study
pMo130TFR::Ptac-toxin-gfp(27nt)	pMo130TFR plasmid expressing CreT(27nt)-GFP gene under Ptac promoter; CreT(27nt)-GFP is a gene fused with the sequences of Truncated CreT(27nt) and GFP	S5	This study
pMo130TFR::Ptac-toxin-gfp(TTT→TTC)	pMo130TFR plasmid expressing CreT(TTT→TTC)-GFP gene under Ptac promoter; CreT(TTT→TTC)-GFP is a gene fused with the sequences of mutant CreT(TTT→TTC) and GFP	S5	This study
pMo130TFR::Ptac-toxin-gfp(CAT→CAC)	pMo130TFR plasmid expressing CreT(CAT→CAC)-GFP gene under Ptac promoter; CreT(CAT→CAC)-GFP is a gene fused with the sequences of mutant CreT(CAT→CAC) and GFP	S5	This study
pMo130TFR::Ptac-toxin-gfp(AGC→TCT)	pMo130TFR plasmid expressing CreT(AGC→TCT)-GFP gene under Ptac promoter; CreT(AGC→TCT)-GFP is a gene fused with the sequences of mutant CreT(AGC→TCT) and GFP	S5	This study
pMo130TFR::Ptac-toxin-gfp(AGC→TCA)	pMo130TFR plasmid expressing CreT(AGC→TCA)-GFP gene under Ptac promoter; CreT(AGC→TCA)-GFP is a gene fused with the sequences of mutant CreT(AGC→TCA) and GFP	S5	This study
pMo130TFR::Ptac-toxin-gfp(AGC→AGT)	pMo130TFR plasmid expressing CreT(AGC→AGT)-GFP gene under Ptac promoter; CreT(AGC→AGT)-GFP is a gene fused with the sequences of mutant CreT(AGC→AGT) and GFP	S5	This study
pMo130TFR::Ptac-toxin-gfp(AGC→TCG)	pMo130TFR plasmid expressing CreT(AGC→TCG)-GFP gene under Ptac promoter; CreT(AGC→TCG)-GFP is a gene fused with the sequences of mutant CreT(AGC→TCG) and GFP	S5	This study
pMo130TFR::Ptac-toxin-gfp(AGC→TCC)	pMo130TFR plasmid expressing CreT(AGC→TCC)-GFP gene under Ptac promoter; CreT(AGC→TCC)-GFP is a gene fused with the sequences of mutant CreT(AGC→TCC) and GFP	S5	This study
pMo130TFRI::Ptac-lacO-toxin(A1G&T15C)	pMo130TFR plasmid with mutant CreT (A1G&T15C) being expressed under inducible Ptac promoter	S6	This study
pMo130TFRI::Ptac-lacO-toxin(A1T&T15A)	pMo130TFR plasmid with mutant CreT (A1T&T15A) being expressed under inducible Ptac promoter	S6	This study
pMo130TFRI::Ptac-lacO-toxin(A1C&T15G)	pMo130TFR plasmid with mutant CreT (A1C&T15G) being expressed under inducible Ptac promoter	S6	This study

## Sheet: oligonucleotides
Name	Sequence (5'-3')a	Function
For overlaping PCR of the Acinetobacter creTA or replacing ψR with A. baumannii AYE repeat (Fig. 2b and Supplementary Fig. 2)
LoGeW2-3TA-F1	CGCGGATCCTTTCTAAGCTGCCTATATGGCAGTGAATAAAATACAAACTAGTTTGAATG	BamHI/PstI cloning to construct cloning to construct pMo130TFR::LoGeW2-3creTA
LoGeW2-3TA-F2	TACAAACTAGTTTGAATGTACGAACTATTTCTAAGCTGCTTGTTTAGCAGTGAATACGC
LoGeW2-3TA-F3	GTTTAGCAGTGAATACGCATAGTGTAATTGTTGATGCTCTCAACTTACAAGTTGTTAAA
LoGeW2-3TA-F4	AACTTACAAGTTGTTAAATTTTGTACTTGTGATATCTGAAAAAATAATTTATCTTAGAT
LoGeW2-3TA-F5	AAATAATTTATCTTAGATTTAGTGGTTTTAAAATATAGTTTAATTGTACTAACTAGGTT
LoGeW2-3TA-R5	TGTGATCCTGCCAGATCGATAGTTAGTCTTTTTAATTTTTAAACCTAGTTAGTACAATT
LoGeW2-3TA-R4	TGTGCTAAACATCGTTACCCCCCTTACCCTATCGGGTGATGTGTGATCCTGCCAGATCG
LoGeW2-3TA-R3	TGATGTGTGATGCCAATTGGCTAGACCCTTCTAACTAAATGTGTGCTAAACATCGTTAC
LoGeW2-3TA-R2	ATCATTTTTTGTTATCATCTTGATAGATTAACTATCAATAATGATGTGTGATGCCAATT
LoGeW2-3TA-R1	AAAACTGCAGTTGTACTCATTACAAAATAAATTATGTTTTAAATCATTTTTTGTTATCAT
LoGeW2-3T-F-BamHI	CGCGGATCCGCATAGTGTAATTGTTGATG	BamHI/PstI cloning to construct pMo130TFR::LoGeW2-3creT
LoGeW2-3TA-ψR2-R1	TTGAATGTACGAACTATTTCTAAATGGCGTATGCCGCCATGAATACGCATAGTGTAATT	BamHI/PstI cloning to construct pMo130TFR::LoGeW2-3creTAψR2
LoGeW2-3TA-ψR2-R2	CATGAATAAAATACAAACTAGTTTGAATGTACGAACTATTTC
LoGeW2-3TA-ψR1-R	CGCGGATCCAAAAAAAATTTCTAAATGGCGTATGCCGCCATGAATAAAATACAAACTA	BamHI/PstI cloning to construct pMo130TFR::LoGeW2-3creTAψR1
ANC3789T-F-BamHI	CGCGGATCCTCGTTAGCCTACTAATGATATTAGCTAACTTAGGGATATAGAGACGGCAA	BamHI/PstI cloning to construct pMo130TFR::ANC3789creT
ANC3789T-F2	AGGGATATAGAGACGGCAATCTCTAAATTTAAATTAACTACCGATCTGCTAGATCACAC	BamHI/PstI cloning to construct pMo130TFR::ANC3789creTA
ANC3789T-F3	CCGATCTGCTAGATCACACTACCCAAAAGGGTGAGGAGGAAATGATGTTTGGCATACAT
ANC3789T-F4	ATGATGTTTGGCATACATTTGGTTAGAAGAGTCTAATCAATTGCAGTTACATATCATCT
ANC3789T-F5	ATTGCAGTTACATATCATCTGCGATAGTCAATCTATCGTAGATGATAGCAAGAAATGGA
ANC3789T-R-PstI	AAAACTGCAGCTTAATACAAAACAAGCTTTTTTTTAGAATCCATTTCTTGCTATCATCT
ANC3789AT-F1	CGCGGATCCTGATAAATCAAGACTTCTAAGCTGCCTATATGGCAGTGAACAATTTAGCT
ANC3789AT-F2	TGGCAGTGAACAATTTAGCTGAGTCAGCTATTTTCATTAGTATTTCTAAGCAACCTATA
ANC3789AT-F3	GTATTTCTAAGCAACCTATATGGCTGTGAACGGTTCTATATTACTAAGTAAAAACTTAG
ANC3789AT-F4	ATTACTAAGTAAAAACTTAGATCAAGAGAAACTGAAATAGATCTCTTGCTAAATCAAAA
ANC3789AT-F5	GATCTCTTGCTAAATCAAAAGATCTATGATTAATTAATAATCGTTAGCCTACTAATGAT
ANC3789TA-ψR1-R	CGCGGATCCTTTCTAAATGGCGTATGCCGCCATGAATAATTTAGCTGAGTCAGCTAT	BamHI/PstI cloning to construct pMo130TFR::ANC3789creTAψR1
ANC3789TA-ψR2-R2	AATTTAGCTGAGTCAGCTATTTTCATTAGTATTTCTAAATGGCGTATGCCG	BamHI/PstI cloning to construct pMo130TFR::ANC3789creTAψR2
ANC3789TA-ψR2-R1	TTTCTAAATGGCGTATGCCGCCATGAATGGTTCTATATTACTAAGT
WCHA45-TA-F6	CGCGGATCCTAACCCTGATAAACCTTGCTTTCTAAGCTGCCTATATGGCAGTGAACAGA	BamHI/PstI cloning to construct pMo130TFR::WCHA45creTA
WCHA45-TA-F5	TATATGGCAGTGAACAGATTGAATAAAAGGAACTATT
WCHA45-TA-F4	TGAATAAAAGGAACTATTTCTAAGCTACCTTTATGGTAGTGCCTTACTTAGTAATGATA
WCHA45-TA-F3	CCTTACTTAGTAATGATAAGTCTTTTTATTTTACATAGAAATAGCTTGTGGAATAAAAG
WCHA45-TA-F2	TAGCTTGTGGAATAAAAGAAAAATCTGTATTTTACTTGTTATGGTTACTTTTAGTTTGA
WCHA45-TA-F1	TGGTTACTTTTAGTTTGAATTAAAGTAACTAGGTTTAATATTTAAATAAAGATTAACCA
WCHA45-TA-R1	CCCCTTACCCTATCGGGTGATGTGTGATCCTGCCAGATCGATGGTTAATCTTTATTTAA
WCHA45-TA-R2	TAATCAGACCCTTCTGATTAAATGCGTGCTAAACATTATTTCCCCCTTACCCTATCGGG
WCHA45-TA-R3	TCTAGATAGATTAACTATCGTAAATGATGAATGTATCCAATTAATCAGACCCTTCTGAT
WCHA45-TA-R4	ATTACAAAATAAATTATGTTTTAAATCATTTTTTGTTATCATCTAGATAGATTAACTAT
WCHA45-TA-R5	AAAACTGCAGTCATTCATTTTTTGTACTCATTACAAAATAAATTATG
WCHA45-T-F-BamHI	CGCGGATCCTACTTAGTAATGATAAGT	BamHI/PstI cloning to construct pMo130TFR::WCHA45creT
WCHA45TA-ψR1-R	AAAACTGCAGTTTCTAAATGGCGTATGCCGCCATGAATAAAATACAAACTAGTTTGAA	BamHI/PstI cloning to construct pMo130TFR::WCHA45creTAψR1
WCHA45TA-ψR2-R2	AGATTGAATAAAAGGAACTATTTCTAAATGGCGTATGCCG	BamHI/PstI cloning to construct pMo130TFR::WCHA45creTAψR2(creA*)
WCHA45TA-ψR2-R1	TTTCTAAATGGCGTATGCCGCCATGAATTACTTAGTAATGATAAGTCT
For creT mutation and northern blot of creA (Fig. 2c and Supplementary Fig. 1)
LoGeW2-3Tm-F	TAACGATGTTTAGCACACAATTTAGTTAGAAGGGTCTAGCCAATTGGCA	BamHI/PstI cloning to construct pMo130TFR::LoGeW2-3creTmA(CAT→CAAT)
LoGeW2-3Tm-R	CGCGGATCCTGCCAATTGGCTAGACCCTTCTAACTAAATTGTGTGCTAAACATCGTTA
WCHA45-Tm-F	TAAGGGGGAAATAATGTTTAGCACGCATTTAAT	BamHI/PstI cloning to construct pMo130TFR::WCHA45creTmA(TTT→TTG)
WCHA45-Tm-R	ATTAAATGCGTGCTAAACATTATTTCCCCCTTA
ANC3789ψS probe	GTCAGCTATTTTCATTAGTA	5’-biotin probe for northern blot of ANC3789 creA
WCHA45 ψS probe	AGATTGAATAAAAGGAACTA	5’-biotin probe for northern blot of WCH45 creA
LoGeW2-3ψS probe	TAGTTTGAATGTACGAACTA	5’-biotin probe for northern blot of LoGeW2-3 creA
WCHA45 creT probe	AACATTATTTCCCCCTT	5’-biotin probe for northern blot of WCH45 creT
Acinetobacter 5S rRNA probe	ATCAGGTGGTTCACTCTTGC	5’-biotin probe for northern blot of Acinetobacter 5S rRNA (control)
For GFP expression under truncated and mutated creTA and RT-PCR(Fig. 3b, 3c and Supplementary Figs. 3)
PCreT-gfp-F	GGGAGCAGACAAGCCCGTCGCATGCGGATCCTACTTAGTAATGATAAGTCT	Gibson assembly of pMo130TFR::PcreT-gfp fragments
SD-GFP-R	CCAGTGAAAAGTTCTTCTCCTTTACGCATTATTTCCCCCTTACCCTATCG
GFP-F	ATGCGTAAAGGAGAAGAACT
GFP-R	CCGTGCTGACCTGACCTGAGCGGCCGCCCTGCAGTTATTTGTATAGTTCATCCAT
proplus-gfp-F	TCAGAAGAACTCGTCAAGAAGGCGGGATCCCTTGTTATGGTTACTTTTAGTTTGAA	Gibson assembly of pMo130TFR::proplus-gfp fragment
PcreT1m-F	TAAAAGAAAAATCTGCGCCCCGCTTGTTATGGTTACTTTTAGTTTGA	Gibson assembly of pMo130TFR::PcreT-10m-gfp fragment
PcreT1m-R	CGGGGCGCAGATTTTTCTTTT
A-PcreT-GFP	GGGAGCAGACAAGCCCGTCGCATGCGGATCCTTTCTAAATGGCGTATGCCGC	Gibson assembly of pMo130TFR::creA-gfp fragment
gfp-FAM-R	GCCCATTAACATCACCATCTA	5’-FAM primer for Primer extension analysis of WCH45 creA promoter
GFP-F	GCACTACTGGAAAACTACCTGT	RT-PCR primer for GFP gene
GFP-R	CAGCACGTGTCTTGTAGTTCCC
rho-F	TTGATGAAGCACCAGCACGTC	RT-PCR primer for rho gene (control)
rho-R	TTGATGAAGCACCAGCACGTC
For creA ψS and PcreT target sequence mutation (Fig. 3d, 3e)
ψSm-F	CGCGGATCCTTTCTAAATGGCGTATGCCGCCATGAAT
ψSmT1G-F	TATGCCGCCATGAATAGATTGAATAAAAGGAACTCTTTCTAAGCTACCT	BamHI/PstI cloning to construct pMo130TFR::ψS-T1G
ψSmA2C-F	TATGCCGCCATGAATAGATTGAATAAAAGGAACGATTTCTAAGCTACCT	BamHI/PstI cloning to construct pMo130TFR::ψS-A2C
ψSmG3T-F	TATGCCGCCATGAATAGATTGAATAAAAGGAAATATTTCTAAGCTACC	BamHI/PstI cloning to construct pMo130TFR::ψS-G3T
ψSmT4G-F	TATGCCGCCATGAATAGATTGAATAAAAGGACCTATTTCTAAGCTAC	BamHI/PstI cloning to construct pMo130TFR::ψS-T4G
ψSmT5G-F	TATGCCGCCATGAATAGATTGAATAAAAGGCACTATTTCTAAGCTA	BamHI/PstI cloning to construct pMo130TFR::ψS-T5G
ψSmC6T-F	TATGCCGCCATGAATAGATTGAATAAAAGAAACTATTTCTAAGCT	BamHI/PstI cloning to construct pMo130TFR::ψS-C6A
ψSmC6A-F	TATGCCGCCATGAATAGATTGAATAAAAGTAACTATTTCTAAGCTACC	BamHI/PstI cloning to construct pMo130TFR::ψS-C6T
ψSmC7A-F	TATGCCGCCATGAATAGATTGAATAAAATGAACTATTTCTAAGC	BamHI/PstI cloning to construct pMo130TFR::ψS-C7A
ψSmT8G-F	TATGCCGCCATGAATAGATTGAATAAACGGAACTATTTCTAAG	BamHI/PstI cloning to construct pMo130TFR::ψS-T8G
ψSmT9G-F	TATGCCGCCATGAATAGATTGAATAACAGGAACTATTTCTAA	BamHI/PstI cloning to construct pMo130TFR::ψS-T9G
ψSmT10G-F	TATGCCGCCATGAATAGATTGAATACAAGGAACTATTTCTAA	BamHI/PstI cloning to construct pMo130TFR::ψS-T10G
ψSmT11G-F	TATGCCGCCATGAATAGATTGAATCAAAGGAACTATTTCTAA	BamHI/PstI cloning to construct pMo130TFR::ψS-T11C
ψSmT11A-F	TATGCCGCCATGAATAGATTGAATTAAAGGAACTATTTCT	BamHI/PstI cloning to construct pMo130TFR::ψS-T11G
ψSmT11C-F	TATGCCGCCATGAATAGATTGAATGAAAGGAACTATTTCT	BamHI/PstI cloning to construct pMo130TFR::ψS-T11A
ψSmA12C-F	TATGCCGCCATGAATAGATTGAAGAAAAGGAACTATTTCT	BamHI/PstI cloning to construct pMo130TFR::ψS-A12C
ψSmT13C-F	TATGCCGCCATGAATAGATTGAGTAAAAGGAACTATT	BamHI/PstI cloning to construct pMo130TFR::ψS-T13C
ψSmT14C-F	TATGCCGCCATGAATAGATTGGATAAAAGGAACTA	BamHI/PstI cloning to construct pMo130TFR::ψS-T14C
ψSmC15A-F	TATGCCGCCATGAATAGATTTAATAAAAGGAACTA	BamHI/PstI cloning to construct pMo130TFR::ψS-C15A
ψSmA16T-F	TATGCCGCCATGAATAGATAGAATAAAAGGAACTA	BamHI/PstI cloning to construct pMo130TFR::ψS-A16T
ψSmA17T-F	TATGCCGCCATGAATAGAATGAATAAAAGGAAC	BamHI/PstI cloning to construct pMo130TFR::ψS-A17T
ψSmT18A-F	TATGCCGCCATGAATAGTTTGAATAAAAGGAAC	BamHI/PstI cloning to construct pMo130TFR::ψS-T18A
ψSmC19A-F	TATGCCGCCATGAATATATTGAATAAAAGGA	BamHI/PstI cloning to construct pMo130TFR::ψS-C19A
ψSmT20C-F	TATGCCGCCATGAATGGATTGAATAAAAGGA	BamHI/PstI cloning to construct pMo130TFR::ψS-T20C
PcreT-R	AAAAGTAACCATAACAAG	BamHI/PstI cloning to construct pMo130TFR::PAM(CC→TT)
PcreT-PAMm-F	CTTGTTATGGTTACTTTTAGTTTGAATTAAAGTAACTAAATTTAATATTTAAATAAAGA	BamHI/PstI cloning to construct pMo130TFR::PAM(CC→TT)
PcreT-m5-F	CTTGTTATGGTTACTTTTAGTTTGAATTAAAGTCACTAGGTTTAATATTTAAATAAAGA	BamHI/PstI cloning to construct pMo130TFR::target-A5C
PcreT-m7-F	CTTGTTATGGTTACTTTTAGTTTGAATTAAATTAACTAGGTTTAATATTTAAATAAAGA	BamHI/PstI cloning to construct pMo130TFR::target-G7T
PcreT-m15-F	CTTGTTATGGTTACTTTTAGTTTTAATTAAAGTAACTAGGTTTAATATTTAAATAAAGA	BamHI/PstI cloning to construct pMo130TFR::target-G15T
For plasmid with truncated CreT being expressed under Ptac promoter (Fig. 4a, 4e)
Ptac-F	CGCGGATCCCTGAAATGAGCTGTTGACAATTAATCATCGGCTCGTATAATGTGTGGA	BamHI/PstI cloning to construct pMo130TFR::Ptac-toxin(+78+141)
Ptac-F2	ATCGGCTCGTATAATGTGTGGAACACATCACCCGATAGGGTA
F+78	TGTGAGCGGATAACAATTACACATCACCCGATAGGG
R+141	AAAACTGCAGTCAGACCCTTCTGATTAAATGCGTGCTAAACAT
F+85	TGTGAGCGGATAACAATTACCCGATAGGGTAAGGGGG	BamHI/PstI cloning to construct pMo130TFR::Ptac-toxin(+85+141)
F+90	TGTGAGCGGATAACAATTATAGGGTAAGGGGGAAATAA	BamHI/PstI cloning to construct pMo130TFR::Ptac-toxin(+90+141)
F+95	TGTGAGCGGATAACAATTGTAAGGGGGAAATAATGTTGA	BamHI/PstI cloning to construct pMo130TFR::Ptac-toxin(+95+141)
F+99	TGTGAGCGGATAACAATTGGGGGAAATAATGTTGAGCAC	BamHI/PstI cloning to construct pMo130TFR::Ptac-toxin(+99+141)
R+138	AAAACTGCAGGACCCTTCTGATTAAATGCGTGCTAAACAT	BamHI/PstI cloning to construct pMo130TFR::Ptac-toxin(+78+138)
R+135	AAAACTGCAGCCTTCTGATTAAATGCGTGCTAAACAT	BamHI/PstI cloning to construct pMo130TFR::Ptac-toxin(+78+135)
R+132	AAAACTGCAGTCTGATTAAATGCGTGCTAAACAT	BamHI/PstI cloning to construct pMo130TFR::Ptac-toxin(+78+132)
R+129	AAAACTGCAGGATTAAATGCGTGCTAAACAT	BamHI/PstI cloning to construct pMo130TFR::Ptac-toxin(+78+129)
PtacO-F	GGCTCGTATAATGTGTGGAATTGTGAGCGGATAACAATT	BamHI/PstI cloning to construct pMo130TFRI::Ptac-lacO-toxin
For creT SD, stem and loop mutants (Fig. 4c, 4d, and Supplementary Figs. 4, 7)
SDm1-R	AGACCCTTCTGATTAAATGCGTGCTAAACATTATTTCCAAATTACAATTGTTATCCGCT	Gibson assembly of pMo130TFR::Ptac-SDm1-toxin fragment
SDm2-R	AGACCCTTCTGATTAAATGCGTGCTAAACATTATTTAACCCTTACAATTGTTATCC	Gibson assembly of pMo130TFR::Ptac-SDm2-toxin fragment
SDmc-R	ACCCTTCTGATTAAATGCGTGCTAAACATTATTTTTTCTCCTCTTTCAATTGTTATCCG	Gibson assembly of pMo130TFR::Ptac-SDmc-toxin fragment
Ptac-gfp-R	AGTTCTTCTCCTTTACGCATTATTTCAATTGTTATCCGCTCA	Gibson assembly of pMo130TFR::Ptac-gfp fragment
Ptac-SD-gfp-R	CAGTGAAAAGTTCTTCTCCTTTACGCATTATTTCCCCCTTACAATTGTT	Gibson assembly of pMo130TFR::Ptac-SD-gfp fragment
Ptac-SDC-gfp-R	CCAGTGAAAAGTTCTTCTCCTTTACGCATTATTTTTTCTCCTCTTTCAAT	Gibson assembly of pMo130TFR::Ptac-SDC-gfp fragment
T(T4C)-R	GGACCCTTCTGATTAAATGCGTGCTAAGCATTATTTCCCCCTTACAA	Gibson assembly of pMo130TFR::Ptac-toxin(T4C) fragment
T(T4G)-R	GACCCTTCTGATTAAATGCGTGCTAACCATTATTTCCCCCTTACAAT	Gibson assembly of pMo130TFR::Ptac-toxin(T4G) fragment
T(T4A)-R	GGACCCTTCTGATTAAATGCGTGCTAATCATTATTTCCCCCTTACAA	Gibson assembly of pMo130TFR::Ptac-toxin(T4A) fragment
T(G12C)-R	GACCCTTCTGATTAAATGGGTGCTAAACATTATTTCCC	Gibson assembly of pMo130TFR::Ptac-toxin(G12C) fragment
T(G12T)-R	GACCCTTCTGATTAAATGAGTGCTAAACATTATTTCCC	Gibson assembly of pMo130TFR::Ptac-toxin(G12T) fragment
T(G12A)-R	AGACCCTTCTGATTAAATGTGTGCTAAACATTATT	Gibson assembly of pMo130TFR::Ptac-toxin(G12A) fragment
T(T4G&G12C)-R	GGACCCTTCTGATTAAATGGGTGCTAACCATTATTTCCCCCTTACAA	Gibson assembly of pMo130TFR::Ptac-toxin(T4G&G12C) fragment
T(T4A&G12T)-R	GGACCCTTCTGATTAAATGAGTGCTAATCATTATTTCCCCCTTACAA	Gibson assembly of pMo130TFR::Ptac-toxin(T4A&G12T) fragment
T(A1G)-R	GACCCTTCTGATTAAATGCGTGCTAAACACTATTTCCCCCTTACAATT	Gibson assembly of pMo130TFR::Ptac-toxin(A1G) fragment
T(A1T)-R	GACCCTTCTGATTAAATGCGTGCTAAACAATATTTCCCCCTTACAATT	Gibson assembly of pMo130TFR::Ptac-toxin(A1T) fragment
T(A1C)-R	GACCCTTCTGATTAAATGCGTGCTAAACAGTATTTCCCCCTTACAATT	Gibson assembly of pMo130TFR::Ptac-toxin(A1C) fragment
T(T15C)-R	CTGACCTGACCTGAGCGGCCGCCCTGCAGTCAGACCCTTCTGATTAAGTGCGTGCTAAA	Gibson assembly of pMo130TFR::Ptac-toxin(T15C) fragment
T(T15A)-R	CCTGACCTGAGCGGCCGCCCTGCAGGACCCTTCTGATTAATTGCGTGCTAAACATTATT	Gibson assembly of pMo130TFR::Ptac-toxin(T15A) fragment
T(T15G)-R	CCTGACCTGAGCGGCCGCCCTGCAGGACCCTTCTGATTAACTGCGTGCTAAACATTATT	Gibson assembly of pMo130TFR::Ptac-toxin(T15G) fragment
T(A1G&T15C)-R	CTGACCTGAGCGGCCGCCCTGCAGGACCCTTCTGATTAAGTGCGTGCTAAACACTATTT	Gibson assembly of pMo130TFR::Ptac-toxin(A1G&T15C) fragment
T(A1T&T15A)-R	CCTGACCTGAGCGGCCGCCCTGCAGGACCCTTCTGATTAATTGCGTGCTAAACAATATT	Gibson assembly of pMo130TFR::Ptac-toxin(A1T&T15A) fragment
T(A1C&T15G)-R	CCTGACCTGAGCGGCCGCCCTGCAGGACCCTTCTGATTAACTGCGTGCTAAACAGTATT	Gibson assembly of pMo130TFR::Ptac-toxin(A1C&T15G) fragment
T(T2G&A14C)-R	CCTGCAGGACCCTTCTGATTAAAGGCGTGCTAAACCTTATTTCCCCCTTACAATT	Gibson assembly of pMo130TFR::Ptac-toxin(T2G&A14C) fragment
T(T2C&A14G)-R	CCTGCAGGACCCTTCTGATTAAACGCGTGCTAAACGTTATTTCCCCCTTACAATT	Gibson assembly of pMo130TFR::Ptac-toxin(T2C&A14G) fragment
T(T2A&A14T)-R	CCTGCAGGACCCTTCTGATTAAAAGCGTGCTAAACTTTATTTCCCCCTTACAATT	Gibson assembly of pMo130TFR::Ptac-toxin(T2A&A14T) fragment
T(G3C&C13G)-R	CCTGCAGGACCCTTCTGATTAAATCCGTGCTAAAGATTATTTCCCCCTTACAAT	Gibson assembly of pMo130TFR::Ptac-toxin(G3C&C13G) fragment
T(G3A&C13T)-R	CCTGCAGGACCCTTCTGATTAAATACGTGCTAAATATTATTTCCCCCTTACAAT	Gibson assembly of pMo130TFR::Ptac-toxin(G3A&C13T) fragment
T(G3T&C13A)-R	CCTGCAGGACCCTTCTGATTAAATTCGTGCTAAAAATTATTTCCCCCTTACAAT	Gibson assembly of pMo130TFR::Ptac-toxin(G3T&C13A) fragment
T(T5A)-R	GACCCTTCTGATTAAATGCGTGCTATACATTATTTCCCCCTTAC	Gibson assembly of pMo130TFR::Ptac-toxin(T5A) fragment
T(T5C)-R	GACCCTTCTGATTAAATGCGTGCTAGACATTATTTCCCCCTTAC	Gibson assembly of pMo130TFR::Ptac-toxin(T5C) fragment
T(T5G)-R	GACCCTTCTGATTAAATGCGTGCTACACATTATTTCCCCCTTAC	Gibson assembly of pMo130TFR::Ptac-toxin(T5G) fragment
T(T6C)-R	GACCCTTCTGATTAAATGCGTGCTGAACATTATTTCCCCCTTAC	Gibson assembly of pMo130TFR::Ptac-toxin(T6C) fragment
T(A7C)-R	GACCCTTCTGATTAAATGCGTGCGAAACATTATTTCCCCCTTA	Gibson assembly of pMo130TFR::Ptac-toxin(A7C) fragment
T(G8T)-R	GGACCCTTCTGATTAAATGCGTGATAAACATTATTTCCCCCT	Gibson assembly of pMo130TFR::Ptac-toxin(G8T) fragment
T(C9A)-R	GGACCCTTCTGATTAAATGCGTTCTAAACATTATTTCCCCCT	Gibson assembly of pMo130TFR::Ptac-toxin(C9A) fragment
T(A10C)-R	GACCCTTCTGATTAAATGCGGGCTAAACATTATTTCCCC	Gibson assembly of pMo130TFR::Ptac-toxin(A10C) fragment
T(C11A)-R	GGACCCTTCTGATTAAATGCTTGCTAAACATTATTTCCCC	Gibson assembly of pMo130TFR::Ptac-toxin(C11A) fragment
For creT codon mutation with GFP fusion (Supplementary Fig. 5)
T-R	TGCTGACCTGACCTGAGCGGCCGCCCTGCAGGACCCTTCTGATTAAATG	Gibson assembly of pMo130TFR::Ptac-lacO-toxin fragment
T-gfp-R	TGAAAAGTTCTTCTCCTTTACGGACCCTTCTGATTAAATGCG	Gibson assembly of pMo130TFR::Ptac-toxin-gfp(30nt) fragment
T(27nt)-gfp-R	GTTCTTCTCCTTTACGCCTTCTGATTAAATGCGTGC	Gibson assembly of pMo130TFR::Ptac-toxin-gfp(27nt) fragment
T(TTT→TTC)-gfp-R	GACCCTTCTGATTAAATGCGTGCTGAACATTATTTCCCCCTTAC	Gibson assembly of pMo130TFR::Ptac-toxin-gfp(TTT→TTC) fragment
T(CAT→CAC)-gfp-R	GTTCTTCTCCTTTACGGACCCTTCTGATTAAGTGC	Gibson assembly of pMo130TFR::Ptac-toxin-gfp(CAT→CAC) fragment
T(AGC→TCT)-gfp-R	GACCCTTCTGATTAAATGCGTAGAAAACATTATTTCCCCCTTA	Gibson assembly of pMo130TFR::Ptac-toxin-gfp(AGC→TCT) fragment
T(AGC→TCG)-gfp-R	GACCCTTCTGATTAAATGCGTCGAAAACATTATTTCCCCCTTA	Gibson assembly of pMo130TFR::Ptac-toxin-gfp(AGC→TCA) fragment
T(AGC→AGT)-gfp-R	GACCCTTCTGATTAAATGCGTACTAAACATTATTTCCCCCTTA	Gibson assembly of pMo130TFR::Ptac-toxin-gfp(AGC→AGT) fragment
T(AGC→TCG)-gfp-R	GACCCTTCTGATTAAATGCGTCGAAAACATTATTTCCCCCTTA	Gibson assembly of pMo130TFR::Ptac-toxin-gfp(AGC→TCG) fragment
T(AGC→TCC)-gfp-R	GACCCTTCTGATTAAATGCGTGGAAAACATTATTTCCCCCTTA	Gibson assembly of pMo130TFR::Ptac-toxin-gfp(AGC→TCC) fragment
For A. baumannii AYE aac3-targeting assays (Fig. 5a, 5b, and Supplementary Fig. 7, 9)
leader-F	GCATGCATCTAGAGGGATCCAATATTTTTTCTATTCTTTAACAGCTC	Gibson assembly of pMo130TFR::pAAC3 fragments
leader-R	GACTTGGTCAGTTTCTAAATGGCGTATGCCGCCATGAACTATAAAATTATAGTAAAAAT
Saac3-R1	GCAGCCCTCATGGATTTGACTTGGTCAGTTTCTAA
Saac3-F	GTCAAATCCATGAGGGCTGCTCTTGTTCATGGCGGCATACGCCATTTAGAAA
Saac3-R2	ACCTGACCTGAGCGGCCGCCCTGCAgTTTCTAAATGGCGTATGCCG
TA-F	TTGAGTGAGCTGATATCAGGGCCCTTTCTAAATGGCGTATGCC	Gibson assembly of pMo130TFR::pAAC3-TA fragment
TA-R	GAGGCTTTTGACTTTCTGCTCGAGTTTTTGTACTCATTACAAAATAAATT
TA-in-UF	CGAGTAGCAAATATTCCGCCATGTGTT	Gibson assembly of pMo130TF-TA-in fragments
TA-in-UR	AAAGCAAGGTTTATCAGGGCTACAAGTCCAAATTGCTCGG
TA-in-MF	CCCTGATAAACCTTGCTTTC
TA-in-MR	TTTTTGTACTCATTACAAAATAAATTATG
TA-in-DF	CATAATTTATTTTGTAATGAGTACAAAAAATGGCTGAAAGTATCCATAC
TA-in-DR	AGAGACGAATTAAGTAGAGAGGTAGCACGC
TA-out-UF	ACCTGACCTGAGCGGCCGCCCTGCAGGCTCGTGGCGCAACTGTTAA	Gibson assembly of pMo130TF-TA-out fragments
TA-out-UR	TTATAAAGGAGTAGAGTTTT
TA-out-MF	AAAACTCTACTCCTTTATAATTTCTAAATGGCGTATGCCGC
TA-out-MR	GTTTTTGTACTCATTACAAA
TA-out-DF	TTTGTAATGAGTACAAAAACTTAAAAGTTTAAAAACACAGT
TA-out-DR	CCCGTCGCATGCATCTAGAGGGATCCTGGCAAGCTGGTGGGTGTA
Δaac3-UF	CCGTCGCATGCATCTAGAGGGATCCCGCCCAGGCCGCAAGGAATA	Gibson assembly of pMo130TF-Δaac3 fragments
Δaac3-UR	CAGCAGGGCAGTCGCCCTAACAATTCGTTCAAGCCGAGAT
Δaac3-DF	TTAGGGCGACTGCCCTGCTG
Δaac3-DR	ACCTGACCTGAGCGGCCGCCCTGCAGGGCGGAGGGTGTGCGGTGTG
Paac3-R-BamHI	CCGTCGCATGCATCTAGAGGGATCCTTAGGTGGCGGTACTTGGGT	Gibson assembly of pMo130TFR::aac3 fragment
Paac3-F-PstI	ACCTGACCTGAGCGGCCGCCCTGCAGGGCTTGTTATGACTGTTTTTTTGTACAG
cas-F	ATGTTGCCTGAATATGATGAGG	forward primer for amplifying and sequencing csy complex of escapers
cas-R	GTGTTTATCATGGATTTTGGCA	reverse primer for amplifying csy complex of escapers
csy1-R	CCTCAACTGCATATTCTCTA	reverse primer for sequencing csy1 of escapers
pAb-aac3-F-BamHI	GCTCATGAGACAATAACCCTGGATCCGGCTTGTTATGACTGTTTTTTTGT	Gibson assembly of pApr::aac3 fragment
pAb-aac3-R-BamHI	GATGGAGCTGCACATGAACCGGATCCTTAGGTGGCGGTACTTGGGT
For A. baumannii Ab14 oxa23-targeting assays (Fig. 6a, 6b, and Supplementary Fig. 10)
CSY4-R	GCATGCATCTAGAGGGATCCGCTGCAGTTGATTTTATTGAGCTGT	Gibson assembly of pCAS fragment ( amplifying the cas3-csy cluster)
cas3-F	AAACAAGAGAAATCAAAAGAATGATCGTAACCTTTATTTC
Pcas1-F	GTTGACAAAGGGAATCAGGGGATCTTGCGGCCGCTGGCGAATGCTCTCTGATGT	Gibson assembly of pCAS fragment ( amplifying the cas1 promoter)
Pcas1-R	GAAATAAAGGTTACGATCATTCTTTTGATTTCTCTTGTTT
Pt-F	ACATCAGAGAGCATTCGCCAGCGGCCGCAAGATCCCCTGATTCCCTTTGTCAAC	Gibson assembly of pCAS fragment ( rep, oriT，ori&Tel )
REP-R	CTGCAGCGGATCCCTCTAGATGCATGCAGAAAATCCAACTGAAATGT
creT-F-ApaI	TTGAGTGAGCTGATATCAGGGCCCATTTTACATAGAAATAGCTT	Gibson assembly of pCAS::creT fragment
creT-R-KpnI	AAGATCCCCAATTCGAGCTCGGTACCACTCATTACAAAATAAATTATG
creTA-F	TTGAGTGAGCTGATATCAGGGCCCACTCATTACAAAATAAATTAT	Gibson assembly of pCAS::creTA fragment
creTA-R	AAGATCCCCAATTCGAGCTCGGTACCTTTCTAAATGGCGTATGCC
laci-R-SphI	ACATTTCAGTTGGATTTTCTGCATGCCATTAATTGCGTTGCGCTCACT	Gibson assembly of pCAS::lacI-Pj23119-gRNAoxa23 fragment
laci-F-BamHI	GGATCCAGCGGCATTTACGTTGACAC
Pj23114-F	GGATCCTTTATGGCTAGCTCAGTCCTAGGTACAATGCTAGCTTGTGAGCGGATAACAATTGTTCA	Gibson assembly of pCAS::lacI-Pj23114-gRNAoxa23 fragments
lacO&repeat-R	TTTCTAAATGGCGTATGCCGCCATGAACAATTGTTATCCGCTCACAAGCTAGCA
23spacer-F1	CGGCATACGCCATTTAGAAAAGCCTCTACATTTAAAATGT
23spacer-F2	GCCTCTACATTTAAAATGTTGAATGCCCTGAGTTCATGGCGGCATACGCCATTTAGAAA
23spacer-R	ACAGCTCAATAAAATCAACTGCAGTTTCTAAATGGCGTATGCCG
23spacerm-F	GCGGCATACGCCATTTAGAAACTAAGAGCACTTTAAAATGTTGAATGCCCTGA	Gibson assembly of pCAS::creTA&lacI-Pj23114-gRNAoxa23m fragment
