# Supplementary material for: Associate toxin-antitoxin with CRISPR-Cas to kill multidrug-resistant pathogens
Source: Nat Commun. 2023 Apr 12;14:2078. doi: 10.1038/s41467-023-37789-y (PMC10097628; doi:10.1038/s41467-023-37789-y)
Supplement: Supplementary file 8 — Source Data [file 41467_2023_37789_MOESM8_ESM.xlsx]

## Sheet: Fig. 2b
A.baumannii AYE	creTA	Plasmid	lg(CFU/μg)			Average	STDEV
wild-type	WCHA45 creTA	Vector	5.05629	4.78329	4.9122	4.91726	0.136571
wild-type	WCHA45 creTA	no creA	0	0	0	0	0
wild-type	WCHA45 creTA	wt creA	0	0	0	0	0
wild-type	WCHA45 creTA	ψR1 replaced	2.69114	2.62748	2.56357	2.6274	0.0637895
wild-type	WCHA45 creTA	ψR2 replaced	4.64975	4.9122	4.76034	4.7741	0.131765
wild-type	WCHA45 creTA	2ψR replaced	4.4886	4.69114	4.82873	4.66949	0.171095
wild-type	LoGeW2-3 creTA	no creA	0	0	0	0	0
wild-type	LoGeW2-3 creTA	wt creA	0	0	0	0	0
wild-type	LoGeW2-3 creTA	ψR1 replaced	0	0	0	0	0
wild-type	LoGeW2-3 creTA	ψR2 replaced	0	0	0	0	0
wild-type	LoGeW2-3 creTA	2ψR replaced	0	0	0	0	0
wild-type	ANC3789 creTA	no creA	4.80248	4.67319	4.67622	4.71729	0.0737861
wild-type	ANC3789 creTA	wt creA	4.73933	4.66015	4.73933	4.71294	0.0457153
wild-type	ANC3789 creTA	ψR1 replaced	4.71451	5.02813	4.97542	4.90602	0.167934
wild-type	ANC3789 creTA	ψR2 replaced	4.91543	4.82648	4.48406	4.74199	0.227757
wild-type	ANC3789 creTA	2ψR replaced	4.91543	4.91543	4.84579	4.89221	0.0402043
wild-type	WCHA45 creTA	Vector	5.14079	5.11183	5.24603	5.16621	0.0706196
Δcsy4	WCHA45 creTA	no creA	0	0	0	0	0
Δcsy4	WCHA45 creTA	wt creA	0	0	0	0	0
Δcsy4	WCHA45 creTA	ψR1 replaced	0	0	0	0	0
Δcsy4	WCHA45 creTA	ψR2 replaced	0	0	0	0	0
Δcsy4	WCHA45 creTA	2ψR replaced	0	0	0	0	0
Δcsy4	LoGeW2-3 creTA	no creA	0	0	0	0	0
Δcsy4	LoGeW2-3 creTA	wt creA	0	0	0	0	0
Δcsy4	LoGeW2-3 creTA	ψR1 replaced	0	0	0	0	0
Δcsy4	LoGeW2-3 creTA	ψR2 replaced	0	0	0	0	0
Δcsy4	LoGeW2-3 creTA	2ψR replaced	0	0	0	0	0
Δcsy4	ANC3789 creTA	no creA	4.82942	4.7917	4.77153	4.79755	0.0293848
Δcsy4	ANC3789 creTA	wt creA	4.77976	4.87988	4.89247	4.8507	0.0617573
Δcsy4	ANC3789 creTA	ψR1 replaced	5.16131	5.14774	5.0386	5.11588	0.0672759
Δcsy4	ANC3789 creTA	ψR2 replaced	5.21172	5.10427	5.05597	5.12399	0.0797259
Δcsy4	ANC3789 creTA	2ψR replaced	5.14774	5.23489	5.20573	5.19612	0.0443629

## Sheet: Fig. 2c
	The size markers were added by aligning the size marker lane to each blot.

## Sheet: Fig.3b
A.baumannii AYE	gfp reporter plasmid	OD600			FL			FL/OD600			Average	STDEV	p-value
wild-type	PcreT-gfp	0.868	0.897	0.872	13828	14174	13522	15930.9	15801.6	15506.9	15746.4	217.306	1.46894e-07
wild-type	PcreT-trunc-gfp	0.801	0.847	0.843	619	687	683	772.784	811.098	810.202	798.028	21.8664
wild-type	PcreT-mut-gfp	0.921	0.916	0.928	736	663	802	799.131	723.799	864.224	795.718	70.2747
wild-type	creA+PcreT-gfp	0.928	0.804	0.957	1762	1704	1633	1898.71	2119.4	1706.37	1908.16	206.677
Δcsy4	PcreT-gfp	0.908	0.793	0.93	16161	15584	17562	17798.5	19652	18883.9	18778.1	931.265	0.2743
Δcsy4	PcreT-trunc-gfp	0.833	0.839	0.853	566	662	613	679.472	789.035	718.64	729.049	55.5181
Δcsy4	PcreT-mut-gfp	0.918	0.909	0.927	701	681	751	763.617	749.175	810.14	774.311	31.8585
Δcsy4	creA+PcreT-gfp	0.777	0.775	0.773	15865	14924	14840	20418.3	19256.8	19197.9	19624.3	688.209

## Sheet: Fig.3c
A.baumannii AYE	gfp reporter plasmid	OD600			FL			FL/OD600			Average	STDEV
wild-type	PcreT-gfp	0.33	0.334	0.343	5426	5358	5747	16442.4	16041.9	16755.1	16413.1	357.493
wild-type	creA+PcreT-gfp	0.34	0.342	0.348	749	741	656	2202.94	2166.67	1885.06	2084.89	174.007
A.baumannii AYE	gfp reporter plasmid		Ct-gfp			Ct-rho			△Ct	2-△Ct	Normalized	Average	STDEV
wild-type	PcreT-gfp	Replicate 1	24.33	24.28	24.18	24.88	25.11	24.74	-0.646667	1.56555	0.896223	1	0.217545
wild-type	PcreT-gfp	Replicate 2	23.36	23.21	23.02	23.82	23.83	23.67	-0.576667	1.4914	0.853776
wild-type	PcreT-gfp	Replicate 3	23.67	23.57	23.53	24.69	24.8	24.66	-1.12667	2.18354	1.25
wild-type	creA+PcreT-gfp	Replicate 1	24.48	24.5	24.43	22.16	22.08	22.07	2.36667	0.193893	0.110997	0.13796	0.0455891
wild-type	creA+PcreT-gfp	Replicate 2	24.27	24.31	24.21	21.99	21.9	21.85	2.35	0.196146	0.112287
wild-type	creA+PcreT-gfp	Replicate 3	24.48	24.47	24.43	22.9	22.94	22.78	1.58667	0.33294	0.190597

## Sheet: Fig.3d
A.baumannii AYE	Plasmid	lg(CFU/μg)			Average	STDEV
wild-type	vector	4.37403	4.08112	4.19382	4.21632	0.147747
wild-type	creT	0	0	0	0	0
wild-type	creTA	4.14613	4.06695	4.12494	4.11267	0.0409913
wild-type	ΨSm T1G	2.69897	2.727	2.47712	2.63436	0.136895
wild-type	ΨSm A2C	0	0	0	0	0
wild-type	ΨSm G3T	0	0.522879	0	0.174293	0.301884
wild-type	ΨSm T4G	0	0	0	0	0
wild-type	ΨSm T5G	1.12494	0.522879	0.522879	0.723565	0.347599
wild-type	ΨSm C6A	4.02803	4.30821	4.15635	4.16419	0.140255
wild-type	ΨSm C6T	4.28631	4.01424	4.17609	4.15888	0.136847
wild-type	ΨSm C7A	0	0	0	0	0
wild-type	ΨSm T8G	0	0	0	0	0
wild-type	ΨSm T9G	0.522879	0	0	0.174293	0.301884
wild-type	ΨSm T10G	4.42051	4.43669	4.37414	4.41045	0.0324686
wild-type	ΨSm T11C	4.34242	4.37414	4.34895	4.35517	0.0167465
wild-type	ΨSm T11G	3.77815	3.69897	3.95424	3.81045	0.130666
wild-type	ΨSm T11A	4.43669	4.37414	4.42051	4.41045	0.0324686
wild-type	ΨSm A12C	4.10266	4.25527	4.19498	4.1843	0.0768628
wild-type	ΨSm T13C	0	0	0	0	0
wild-type	ΨSm T14C	0	0	0	0	0
wild-type	ΨSm C15A	0	0	0	0	0
wild-type	ΨSm A16T	0	0	0	0	0
wild-type	ΨSm A17T	0.522879	0.522879	0.522879	0.522879	0
wild-type	ΨSm T18A	4.22185	4.34895	4.27875	4.28319	0.0636682
wild-type	ΨSm C19A	4.30821	4.44196	4.33579	4.36199	0.0706168
wild-type	ΨSm T20C	4.02803	4.20412	4.23045	4.1542	0.110057
wild-type	PAM mut(CC-AA)	0.522879	0	0.522879	0.348586	0.301884

## Sheet: Fig.3e
A.baumannii AYE	Plasmid	lg(CFU/μg)			Average	STDEV
wild-type	vector	3.98528	4.13566	4.11394	4.07829	0.0812842
wild-type	creT	0	0	0	0	0
wild-type	creTA	4.24715	4.05436	4.09108	4.13086	0.102371
wild-type	ΨSm T5G	1.12494	0.522879	0.522879	0.723565	0.347599
wild-type	Targetm A5C	0	0	0	0	0
wild-type	ΨSm T5G & Targetm A5C	4.25527	4.28631	4.22185	4.25448	0.0322364
wild-type	ΨSm C7A	0.823909	0	0.823909	0.549272	0.475684
wild-type	Targetm G7T	0.823909	1	1.22185	1.01525	0.199408
wild-type	ΨSm C7A & Targetm G7T	4.13566	4.22185	4.19498	4.18416	0.044099
wild-type	ΨSm C15A	0	0	0	0	0
wild-type	Targetm G15T	0	0	0	0	0
wild-type	ΨSm C15A & Targetm G15T	4.02803	4.20412	4.17609	4.13608	0.0946188

## Sheet: Fig.4a
A.baumannii AYE	Plasmida	lg(CFU/μg)			Average	STDEV	p-value
wild-type	vector	4.37403	4.08112	4.19382	4.21632	0.147747
wild-type	+75/+138	0	0	0	0	0
wild-type	+82/+138	0	0	0	0	0
wild-type	+87/+138	0	0	0	0	0
wild-type	+92/+138	0	0	0	0	0
wild-type	+96/+138	3.45593	3.273	3.22954	3.31949	0.120145	0.00122943
wild-type	+75/+135	0	0	0	0	0
wild-type	+75/+132	3.56883	3.69897	3.74317	3.67032	0.090633	0.00548464
wild-type	+75/+129	4.18123	4.11215	4.37403	4.22247	0.135722	0.960213
wild-type	+75/+126	3.95078	4.11215	4.20605	4.08966	0.129113	0.32615
wild-type	+92/+135	0	0	0	0	0
aThe numbers indicate the range of nucleotides relative to the TSS of creT

## Sheet: Fig.4c
A.baumannii AYE	Plasmid	lg(CFU/μg)			Average	STDEV
wild-type	vector	4.87081	4.87516	4.94319	4.89639	0.0405915
wild-type	wt creT	0	0	0	0	0
wild-type	U4C	0	0	0.832015	0.277338	0.480364
wild-type	U4G	4.8066	4.85523	4.85251	4.83811	0.0273227
wild-type	U4A	4.74583	4.70125	4.7814	4.74283	0.0401634
wild-type	G12C	4.75632	4.7238	4.84836	4.77616	0.0646048
wild-type	G12U	4.95326	4.88374	4.91547	4.91749	0.0348029
wild-type	G12A	0	0	0	0	0
wild-type	U4G-G12C	0	0	0	0	0
wild-type	U4A-G12U	0	0	0	0	0
wild-type	A1G	0	0	0	0	0
wild-type	A1U	4.99643	4.95299	4.98295	4.97745	0.0222348
wild-type	A1C	4.82329	4.7495	4.43208	4.66829	0.207863
wild-type	U15C	4.87444	4.84962	4.84962	4.85789	0.0143319
wild-type	U15A	4.81235	4.82953	4.91744	4.8531	0.0563747
wild-type	U15G	4.80093	4.98044	4.95416	4.91185	0.096946
wild-type	A1G-U15C	0	0	0	0	0
wild-type	A1U-U15A	0	0	0	0	0
wild-type	A1C-U15G	4.99643	4.95299	4.98295	4.97745	0.0222348
wild-type	U2G-A14C	4.74931	4.79506	5.08633	4.8769	0.182811
wild-type	U2C-A14G	4.7853	5.03395	4.92718	4.91548	0.124733
wild-type	U2A-A14U	4.82759	4.71298	4.77024	4.77027	0.0573077
wild-type	G3C-C13G	4.87424	4.67012	4.64359	4.72932	0.126206
wild-type	G3A-C13U	4.78782	4.9486	4.77251	4.83631	0.0975471
wild-type	G3U-C13A	4.96558	5.02291	5.00381	4.99743	0.0291903

## Sheet: Fig.4d
A.baumannii AYE	Plasmid	lg(CFU/μg)			Average	STDEV
wild-type	vector	4.87081	4.87516	4.94319	4.89639	0.0405915
wild-type	wt creT	0	0	0	0	0
wild-type	U5A	4.82225	5.03319	5.07205	4.97583	0.134418
wild-type	U5C	0	0	0	0	0
wild-type	U5G	4.80455	4.8529	4.75012	4.80252	0.0514186
wild-type	U6C	4.96522	4.91837	4.70598	4.86319	0.138146
wild-type	A7C	4.77308	4.82225	4.8653	4.82021	0.0461471
wild-type	G8U	5.01474	4.98129	5.02253	5.00619	0.0219106
wild-type	C9A	4.87732	4.92135	5.10132	4.96667	0.118675
wild-type	A10C	4.92892	4.54802	4.99637	4.82444	0.241749
wild-type	C11A	0	0	0	0	0

## Sheet: Fig.5a
A.baumannii AYE	Plasmid	Selection	lg(CFU/μg)			Average	STDEV	p-value
wild-type	vector	Pt	5.50947	5.55871	5.24353	5.43724	0.169549	0.314516	0.00657501
wild-type	vector	Pt, Gen	5.42357	5.2572	5.23654	5.30577	0.102543
wild-type	pAAC3	Pt	4.93247	4.87157	4.7356	4.84655	0.100795	3.55829e-05		4.80705e-05
wild-type	pAAC3	Pt, Gen	2.7839	2.61909	2.45939	2.6208	0.162262
wild-type	pAAC3-TA	Pt	3.64345	3.64345	3.716	3.66764	0.0418871	1.00223e-05
wild-type	pAAC3-TA	Pt, Gen	0.90309	0.90309	0.60206	0.802747	0.1738
A.baumannii AYE	Plasmid	Selection	CFU/μg			Average	Killing efficiency	AR-survivors	AR+survivors
wild-type	vector	Pt	323200	362000	175200	286800
wild-type	pAAC3	Pt	85600	74400	54400	71466.7	0.750814	0.993881	0.0061194
wild-type	pAAC3-TA	Pt	4400	4400	5200	4666.67	0.983728	0.998571	0.00142857
wild-type	vector	Pt, Gen	265200	180800	172400	206133
wild-type	pAAC3	Pt, Gen	608	416	288	437.333
wild-type	pAAC3-TA	Pt, Gen	8	8	4	6.66667

[truncated: 8 more sheets: Fig.5b, Fig.6c, Supplementary Fig. 2, Supplementary Fig. 4a, Supplementary Fig. 4b, Supplementary Fig. 5a, Supplementary Fig. 5b, Supplementary Fig. 9]
